# Supplementary material for: M1-like monocytes are a major immunological determinant of severity in previously healthy adults with life-threatening influenza
Source: JCI Insight. 2017 Apr 6;2(7):e91868. doi: 10.1172/jci.insight.91868 (PMC5374077; doi:10.1172/jci.insight.91868)
Supplement: Supplemental Table 7 [file jciinsight-2-91868-s002.xlsx]

## Sheet: All summary
GSE35495		GSE32690		GSE63245		GSE51466		GSE53321
M2	M1	M2	M1	M2	M1	M2	M1	M2	M1
CLEC4A	CXCL11	RETNLA	CXCL9	CD5L	H2-M2	RETNLA	ELOVL2	MRC1	CXCL9
PDGFC	CCL19	MGL2	CXCL10	CD55	PLXDC2	MRC1	H2-Q10	EGR2	SLFN4
F13A1	IDO1	ARG1	GBP4	PTPRM	SLC7A2	SCN3A	GZME	IGF1	CXCL11
MRC1	UBD///GABBR1	CHIL4	CLIC5	UST	ACPP	RETNLG	LCE1G	ST6GAL1	PTGS2
EVI2A	CCR7	CDH1	UBD	TMTC4	INHBA	BEX1	CLEC4D	CHIL3	IL6
MAF	GBP1	CHIL3	CCL5	CSN1S1	SUSD2	P2RY1	EG668821	TMEM26	CXCL10
FGL2	LAMP3	PTGS1	SERPINA3F	ENPP2	MMP12	KSR2	RAPGEF5	RNASE4	GM14446
EVI2B	ISG20	RNASE2A	PTGS2	FOLR2	CXCL3	EAR11	ARID3B	CD28	CLIC5
CD36	TNFAIP6	FN1	CXCL11	SPIC	FN1	ATP6V0D2	ACP2	FAM198B	CD69
IGF1	CXCL10	BEX1	GBP2B	GRIA3	H2-AA	MSX3	TOX	PRPS1	FPR1
CCL13	CXCL9	RHOJ	SERPINA3G	CNKSR3	H2-AB1	SORT1	NOX4	KCTD12B	MX1
MS4A4A	CYP27B1	ANGPTL2	DNASE1L3	FAT3	SLC6A12	TMEM26	MS4A6D	PLXNC1	MNDA///IFI205
FN1	GCH1	RBP4	FPR2	EDNRB	ITGAX	GPD1	TBX3	SLC9A9	IIGP1
MS4A6A	RSAD2	GCNT1	NOS2	FGF11	AA467197///MIR147	IGF1	PPFIBP2	RRM2	OASL1
CLEC10A	APOBEC3A	MATK	FPR1	B3GALNT1	ATP6V0D2	ST6GAL1	PRDX5	GCNT1	GBP2B
ARL4C	CCL5	GM5086	IRG1	CRIM1	F7	TFRC	ZFP800	PRRG1	RSAD2
PTGS1	TRAF1	DAB2IP	IL6	2810055G20RIK	IL1A	OLFR873	C1R	PTGS1	CD38
HRH1	BCL2A1	GALNT9	SLC6A19	CD79B	LY6I	LOC668215	4930566A11RIK	RNF180	GBP10///GBP6
SLC38A6	IL2RA	IRF4	GBP5	FCRL1	IL1RL2	BC055004	MGAT4A	DAB2	SOCS3
CD209	PLA1A	P2RY1	SAA3	BANK1	OLR1	4930511J24RIK	INPP5B	RAB3IL1	FPR2
PRKACB	MT1M	ANGPTL4	PRM1	PSD3	CD9	ITGAX	ZFP313	BEX1	GBP6
P2RY14	IFI27	MYC	FAM26F	CNRIP1	MMP8	ARG1	TIMP1	RNF144B	LCN2
SLC46A3	AIM2	EAR1	TRAF1	DAF2///CD55	KCNN3	EAR2	PHLDA1	SOCS2	UPP1
TNFSF12-TNFSF13///TNFSF13	SLAMF7	FAM198B	IL1B	FYN	SPINT1	OTTMUSG00000016703	APOL10B	RETNLA	CMPK2
ATP8B4	PDE4B	MRC1	CLEC4E	CD209F	IL6	SLC39A12	ITGA5	ANK	SLFN4///SLFN3
ATP1B1	PTX3	TMEM26	CFB	SMAGP	CD74	SLC36A2	PLAC8	FCGR2B	MARCO
HS2ST1	FERMT2	EGR2	IFNB1	NHS	PDPN	CD300LB	STAT4	PALD1	IFIT1
ALDH1A1	IFITM1	KCTD12B	SOCS3	SLC35G1	EGR2	X76971	GEM	GM8221///APOL7C	BC023105
FCER1A	TUBB2A	NKAIN1	KYNU	OCIAD2	CHIL3	LRFN2	AGRN	IDI1	ISG20
CLEC7A	GBP2	CHST11	TGTP1	ADK	ARG1	4833419A21RIK	PTX3	6330509M05RIK	CFB///C2
TNFSF13	DUSP5	JSRP1	MMP25	GGACT	U90926	PPARG	MCPT8	TIMP2	SLCO3A1
GATM	TNFSF10	FLT1	PCP4	TDRKH	SPATC1	A930017D03RIK	F730043M19RIK	CNRIP1	GM14085///SLC28A2
NRP1	TSPAN13	SLCO2B1	VCAM1	MTR	CLEC7A	FLT1	TRIOBP	SLC30A4	CNN3
IL1R1	PDGFRL	IER5L	GBP2	MIR99A	MCEMP1	LOC100040710	4930599N23RIK	STMN1	PPAP2A
CCL18	ISG15	PRUNE2	IL12RB1	TMEM8	SCD1	KIF23	A930023M06RIK	MKI67	GPR31B
MBP	MYO10	IGF1	LCN2	SEMA7A	ALDOC	MMP12	PPAP2A	ARHGAP6	TGTP2///TGTP1
SCARB1	PPA1	RNF144B	BC023105	LANCL3	TARM1	A330094K24RIK	1110002E22RIK	E330020D12RIK	MS4A4C
METTL7A	SOCS3	EAR10	IIGP1	TRAPPC2	PTGES	GDA	CST7	UBE2C	IL12B
ARHGDIB	RARRES3	DGKG	GPR31B	SLC24A5	ACSL1	5830410O09RIK	AGTRAP	ATP6V0D2	CCL12
QPCT	VCAN	GM8096	GM14446	THBD	HP	4930556H04RIK	BATF2	GPR155	SLFN1
CD14	CFB	AK1	KLRK1	CD4	CLMP	BTLA	TAPBP	CHIL4///CHIL3	IFI44
MSR1	PRKAR2B	PTRF	SPIC	ELMO1	CD1D1	STXBP5	MAOB	MAMDC2	AA467197
CXCR4	SERPINB7	RAB3IL1	ZMYND15	HPGDS	TREM1	OLFR516	EDG1	ST8SIA4	KLRK1
LMO2	IL15RA	BCAT1	GBP8	SLC9A9	AXL	BCAR3	ENSMUSG00000063611	MAN2A2	FAM26F
TM6SF1	PALM2-AKAP2///AKAP2	TACC2	MARCO	PTP4A3	SLFN4	EAR1	GBP5	PLEKHF1	GBP8
RNASE6	IFIT3	CMBL	CD69	OPTN	CCL5	ARMC2	ITGAM	ANGPTL2	TRIM30D
CTNNAL1	BCL2L14	RASGRP3	C3	ADAM3	BHLHE40	ARHGAP6	SP110	CCNB2	CST7
TBXAS1	FAS	SLC5A11	LYSMD2	CAMKK1	IL12A	PTGS1	TMC3	SLC39A8	TRAF1
ZFP36L2	IL15	CLEC10A	SLCO3A1	ASB2	CRIP1	AU017674	CCL8	NPL	IL1RN
DPEP2	CD38	HTR2B	LTA	NME4	SMPDL3B	EAPA2	GFPT2	ABCD2	GM7592///CSPRS
FRMD4B	EBI3	HEBP2	LPAR1	CD83	F10	MCF2L	ETS2	LDLRAD3	CLEC4E
GLIPR1	C1S	TMEM158	CD38	ARHGAP26	C1S1	4930550L24RIK	DDB2	PDGFC	IFIT3
COTL1	ORM2///ORM1	LRRC39	VNN3	SPHK2///DBP	PPAP2B	LIPN	MXD1	FCRLS	IL1B
DACT1	VAMP5	CNRIP1	IL12B	SMAD3	P2RY14	2810037O22RIK	COL3A1	FCHSD2	BST1
CD9	C1R	EMP2	GPR18	CHIC1	LY6C2///LY6A///LY6C1	CENPA	PLA2G7	AHR	GBP3
CPM	SNX10	IL31RA	IL1A	PECAM1	NOS2	CRIP1	OLFR99	TBC1D4	CCND2
XYLT1	CCL15-CCL14///CCL15	BCAR3	NFKBIZ	PRRG1	MMP2	LPL	IFI27	LYZL4	ISG15///GM9706
EVL	FSCN1	GPR183	GM12185	LTN1	SLFN1	STAC	KLRA1	IGFBP4	CCL2
CCL23	OASL	G0S2	GBP9	HERPUD1	BEST1	1700008G05RIK	NFXL1	ENPP1	USP18
HS3ST1	C1RL	PLEKHF1	LY6F	NXPE5	KYNU	ASPM	PILRB2	ID3	PRM1
CD302	HERC5	MMP12	PPAP2A	SLC14A1	ORM1	GCNT1	ADAR	CXCR4	IFIT2
CHN2	CD40	PHGDH	MYCL	SUCO	NAAA	PIP5K1B	TNFSF9	TFEC	SLAMF9
ZNF395	IL32	COLEC12	LOC102637961	MIRLET7C-1	IFI205	VWF	PHF8	PLXDC2	CCL5
CD93	G0S2	GMPR	CD86	SESN1	SLC7A11	LOC432842	NFKBIA	DUSP4	CP
SLC47A1	IL7R	ACAP1	CNN3	MELA///MELA	OSBPL3	SLC9A9	RALGPS2	HPGD	SELL
SORL1	NUPR1	CELSR1	MGARP	ARHGAP12	SEMA4A	CXCR4	LST1	KLF9	GM9706
HNMT	USP18	CCDC88C	SAA1	BBX	MGST2	ENSMUSG00000074740	NOS2	SESN1	PROCR
TLR5	MARCKSL1	NPL	1700012B09RIK	FAM174B	SLAMF6	CHI3L4	GLIS3	MATK	MIR155
SDC2	PTGS2	ITGB3	SELL	SCN1B	AI504432	STAB2	GMFG	RGS18	GPR18
EGR2	SOCS2	ABCD2	LRRC4	SIK1	NAPSA	ANKRD55	ACPP	2810417H13RIK	TNFSF10
SLCO2B1	ACHE	LRFN4	RASGRP1	ATP8A1	SCIMP	NRP1	NOD1	ARG1	GM6377
PYGL	ADAM19	SARDH	FPR-RS3	SLC16A9	IL1B	TECTB	XYLT2	F2R	IRG1
C5AR1	APOL3	F13A1	GPR55	FERT2	APBB2	MARS2	KCTD12	CYP51	HSPA1A
PPP3CA	ARNTL2	CD34	TNF	RALGPS2	GM5424///ASS1	HOXC11	PSMB8	SLC46A3	SLC6A19
ATXN1	CHI3L2	RNF180	IFI205	PHYHD1	VTI1B///ARG2	CCDC3	TNIP3	MCOLN3	PHF11D
NPL	SOD2	ADCY3	HCAR2	PCMTD1	DACH1	AU022434	APOBEC3	SULF2	IL15RA
PYCARD	MX1	EPAS1	ADORA2A	LBR	C1RB///C1RA	SGOL2	SMOC2	CEBPA	GBP2
FAM198B	HESX1	DEPTOR	CP	OTUB2	MFGE8	A630098G03RIK	ADRA2A	ACTN1	DDX60
AHCY	HERC6	MAP2K6	B3GNT4	2810408M09RIK	AHR	IRF4	UBE2L6	BIRC5	SERPINB9
EPS8	LIMK2	PKP2	TCP10B	SLC12A2	JAG1	LIPA	GSTT2	SPC25	PLA2G16
TGFBR2	MUC1	LMOD3	ADGB	RAB3IL1	CTSK	BC048651	GPR109A	APEX1	CH25H
SEPP1	IGFBP4	FAM64A	GBP6	SLC16A6	ANPEP	CLDN11	SOX11	CDH1	IGTP
NCF2	ASS1	ENPP1	PTGES	DMXL1	EGLN3	SLC17A3	INPP4B	SNN	AW112010
QPRT	MSC	KSR2	SLAMF6	DLC1	SGK1	OLFR112	TREM3	LOC100505173///DEPTOR	HCAR2
LOC100510692///NAIP	TNIP3	EAR7	CXCL16	FUT11	MALT1	ITGB3	MPP2	DAGLB	MX2
ABAT	IFI44L	RGS16	GBP3	FAM102A	FADS2	DHRS9	SERPINE1	PDGFA	NFKBIZ
AP2A2	LMNB1	SIGLEC5	CCL19	4933431E20RIK///GSTM5	DPEP2	LOC100043778	PSMB9	RRAGD	FAM3B
TREM2	IL12B	SULT1A1	LY6A	CPQ	AW112010	MASTL	IL19	CD300LB	HERC6
HHEX	CD200	NAT8L	SERPINB2	TPCN1	TRAF1	BC051537	SAMHD1	PPARG	TIMD4
DAB2	COCH	SORT1	UPP1	STAU2	SLC36A2	CDCA3	NELL1	MCF2L	SAA3
HLA-DMB	RCN1	LMO1	CLEC9A	CORO2B	DGAT2	EAR10	CHIC1	TMEM37	SERPINA3G
MGAT5	IFIT2	DACH1	IL15RA	MANEA	FABP4	CCL24	SP100	2810055G20RIK	IL1A
OLR1	HSD11B1	GAPT	IFIT2	TSPAN4	CSF2RB2	OLFR114	SDC1	PDE3B	JDP2
IPCEF1	SLC7A5	ABCB4	SERPINE1	RAP1GAP2	PTGS2	PPIL5	IFITM1	SQLE	UBD
RRN3P1	TAP1	EAR3	TRIM30B	EBI3	CLEC9A	DAGLB	PDE7B	CCNB1	BAMBI-PS1
ALOX5	CKAP4	CCL24	MS4A4C	TANC2	F630111L10RIK	CHI3L3	HIF1A	TFRC	ACSL1
SLC4A7	PCNX	CHST7	OLFR433	LRP5	STAC2	EDNRB	2610027C15RIK	CEP55	SMPDL3B
PCSK5	SPECC1L///ADORA2A	RGS18	IL18BP	HIVEP3	TGFBI	ORF63	TRP53I11	CCNA2	HSPA1B
LPAR6	STK17A	SOCS2	LY75	SDC2	LY75	TSNAXIP1	NLGN2	TBC1D16	H2-Q7
CREB3L2	DNAJC6	CEACAM19	ACSL1	GAS5	CD200	DGAT2L3	MMP13	ZFP704	PYHIN1
GRAMD4	CD80	PPP1R1A	MS4A4D	ICAM1	IL1RN	SLC38A4	TSPAN18	DEPTOR	NLRC5
ITSN1	SERPING1	EYA1	PAX4	PDE10A	IL7R	1500041B16RIK	2001-03-01	USP2	PFKFB3
ABCC5	CLEC2D	B930041F14RIK	9530076L18	BAMBI	RAI14	CES5	BB157357	GAS6	GBP7
ZMIZ1	CHST2	CD28	TNIK	SLC45A4	CLEC5A	APH1B	SPNA1	NUSAP1	ST3GAL5
CD300A	IFI35	PADI2	TNFSF15	SH3PXD2A	PROCR	GRM6	CLEC2D	AGMO	MXD1
GALC	WARS	ECHDC3	MXD1	SCN3B	PLEKHG1	ARHGAP19	SEMA4A	CNR2	CCRL2
ALOX15	AQP9	OLFM1	PDE4B	ETV5	PMP22	SFRP2	SLITRK6	GPR183	C3
LRMP	SCO2	CCNA2	MB21D2	LANCL1	GPR141	LOC100040422	A530032D15RIK	CDC20	HELZ2
AKAP11	PVR	PBK	MEFV	RASGRF1	FAM46C	FOSB	HIST2H2BB	PBK	NAP1L2
CDC42EP3	OPTN	SOX4	MARCKSL1	RAPSN	CD300LF	2310007J06RIK	A230097K15RIK	FAM132A	THBS1
NISCH	LDLR	EFR3B	CD40	UGCG	S100A4	6530401C20RIK	SKIL	ATP6V0A1	H2-Q6///LOC68395
FLI1	CYP7B1	CENPF	IL1F9	FAM107B	CXCL2	EBI2	ENSMUSG00000053531	ITGB5	STX11
CITED2	TPST1	RNF150	CCRL2	RPS12	GLIPR2	TCFAP4	SEPW1	HFE	CSPRS
ITGAM	BIRC3	RRM2	LRRC8C	LGR4	ALAS1	HIST1H3G	ATP10A	BHLHE40	BC147527
ADORA3	OAS3	TRERF1	PILRB2		IL13RA1	RYR1	9530079D04RIK	BCL2L11	BATF2
FAM105A	IRF1	IL1RL2	PROCR		SIX1	STMN1	JAM2	TREM2	PLBD1
CCL17	SLC6A12	MAN2A2	BCAR1		S100A10	MAN1A	SLC16A3	BUB1	IRGM2
FAM13A	ATF3	DUSP4	BCL2L14		VNN3	BB163080	CXCL1	AMZ1	IL1F9
CEBPA	TNFSF15	PCYOX1L	MS4A4B		P2RY13	RPP40	JAG1	TNFSF12TNFSF13///TNFSF13	OASL2
ZCCHC14	PKIG	CHN2	FGL2		PLP2	IGH-VJ558	2310076G05RIK	DHRS3	IRF7
GAS7	IFIT1	DCSTAMP	SLAMF1		ACAP1	CDCA7L	PTGER4	3830612M24	PILRA
FCGR3B///FCGR3A	SLAMF1	MAMDC2	RSAD2		DDHD1	QPCT	D3UCLA1	RHOJ	LY6A
TGFBI	DUSP1	S100A9	SLPI		SERF1	TM7SF4	RAB20	IL6ST	CRIM1
HOMER2	MT1E	0610040J01RIK	LY6C2		ANXA1	TMEM144	SYTL5	PELI2	IGF2BP2
TXNIP	OAS2	MCF2L	FAS		PSTPIP2	4933437K13RIK	TNFAIP3	TLE1	ADM
JAG1	ADIRF	ARHGAP6	CD300E		SGMS2	OLFR889	CMKLR1	CCL6	ASS1
SIGLEC7	TXN	CCNB1	ORM1		ATP8B4	PLXNC1	TRIM12	CRIP1	MS4A6B
ME1	TAP2	LAT	GSTT4		CSF2RB	MAP4K1	F3	PGM2L1	POU3F1
H2AFY	ORM1	DUT	H2-OA		BTG1	LYZL4	UPP1	RGS10	XAF1
PDLIM2		ITGAX	RNF144A		ST8SIA4	DPPA3	ABCA1	KDELC2	EHD1
INPP4A	IGFBP7	BOK	GPR84		PTGIR	EGR2	PLCB4	ABCB1A	CCL8
MPP1	IL6	LTB4R1	CXCL2		MREG	RCAN2	PRG4	GM8221///APOL7C///APOL7A	PYDC4
TNFRSF21	TNF	ACOT1	PSTPIP2		DHCR24	4921537P18RIK	LIPG	PPP2R3A	KLRA2
RCBTB2	SLCO5A1	ATP6V0D2	INHBA		PLEKHN1	DNMT3A	IFI204	PRUNE2	CCL7
ITGA4	FAM129A	TMEM154	KLRA2		DENND3	CIDEC	GCNT2	BCAR3	IL12RB1
DYRK2	GUCY1A3	ZFP783	ARL5C		RAB19	RAB3IL1	GZMC	MXD4	TNF
HADH	NETO2	CCR3	FAM3B		S100A6	MTSS1	LGALS3BP	IRF4	H2-Q8
CA2	AK4	TMEM37	IFIT1		LIPN	GDF15	1600014C10RIK	LPIN1	G530011O06RIK
CDR2L	IRF7	EYA4	ICAM1		JAK2	FABP4	SERPINA3G	C79468	PSAT1
RASA4	H2AFY2	TIMP2	OASL1		ABCD2	TSPAN33	FYB	PDCD4	NOS2
DUSP7	CCL20	OCSTAMP	ISG20		MCOLN3	AB041803	APLN	DUT	SLAMF8
CDK19	SLC25A28	BHLHB9	INTU		HCAR2	OLFR1082	LAMA1	IGIP	TRIM30D///TRIM30A
KIAA0930	SSTR2	SKA1	A430057L12RIK		SLPI	CD34	ZFP319	KCNK6	AK4
LY96	NUAK2///AKIP1	ATP6V0A1	VCAN		CDKL5	SLC25A13	TSPO	RNASE2A	CFLAR
HTRA1	HLA-DOB	ANKRD13B	COL4A2		DNA2	SMAP1L	EG434179	ASPM	PILRB1
ATM	IFIH1	ARAP3	TMPRSS4		9430076C15RIK///CREB5	ANKRD58	5830443L24RIK	FAM117A	INTU
SPINT2	MT1F	DAGLB	CMPK2		MAK	TBC1D4	GSTT1	AW046287	FCGR1
TSPAN7	SYNPO	SULF2	BATF2		PLK3	LRRC27	OLFR800	ZFP36L1	ENPP4
PTGER2	PDGFA	B230217C12RIK	IL23R		CCR5	NEIL3	BIRC3	SCN3A	HMOX1
RNASET2	MT1X	GM11545	H2-Q8		GCNT2	LOC100043693	OSMR	PRKD3	C78513
TRPS1	NKX3-1	GM14461	GPR132		FAM20C	DUT	ITGA11	CD9	CTSC
SNX1	EHD1	RAB11FIP4	GM11992		KLRA17	TMEM151	RELB	IVNS1ABP	IL15
RRAGD	RAB8B	BC024137	RTN2		CDC42EP2	EG380907	CFLAR	TBC1D8	TMA16
PIK3CD	APOL1	ST6GAL1	TCP10C		BST1	ROS1	EG434197	FAM92A	TAP1
BLVRB	LAMB3	RHBDF1	FOXL2		FAM129B	DNAHC11	TMEM45A	TOP2A	LRRC8C
RAMP1	PRAME	CDCA7L	PPM1N		CLEC4E	4930563J15RIK	DAXX	SBK1	RAPGEF2
TECR	RAB29	PBP2	AOAH		CD14	PMP2	2010106G01RIK	DNASE2A	TCSTV3
LTA4H	PSME2	DHRS3	ZFP811		CMKLR1	SCTR	PDE10A	FDPS	ZBP1
IGSF6	MX2	FADS3	ALDOART2		TCTN1///HVCN1	KIF4	AMICA1	SOX4	LOC100503923///GM7609///GM7592///CSPRS
UTRN	GUCY1B3	CD276	IDO1		WFDC21	CCNB1	MS4A8A	NAV1	CCL3
RNF125	MT2A	PALD1	FOXI2		PLXNA1	MBOAT1	KLB	STARD4	TNFSF9
SLC5A3	SLC2A6	RAB4A	PDPN		CCL9	3830612M24	WDR66	EPAS1	SERPINE1
IRS2	EDN1	ZFP532	PLBD1		AK4	2810433K01RIK	ELL2	ABI2	TRIM30B
SGK1	LILRA3	DHRS9	DST		TIFAB	MYOM1	IGK-V1	MAN1A	PTGES
	DDX58	ZFYVE28	IGTP		RUNX3	RNF144B	FOXF1A	ANXA3	CAR13
PBX3	FCGR1B	NUP210	DNMT3L		OLFM1	CD96	OSBPL3	TK1	AOAH
PTPLB	SPHK1	PPARG	GBP7		PELI2	2810417H13RIK	DAO1	AI956758	MLKL
PECAM1	ABTB2	DHCR24	RABGAP1L		MIR27B	DEPDC6	H2-M3	CKAP4	STAT1
PTPN6	APOL2	DEPDC1B	1700123I01RIK		RHOV	IL17RB	C3	COLEC12	CD40
CSGALNACT2	COL1A1	IQGAP3	PLAC8		RAB11FIP1	CENTG2	NT5C3	SLCO2B1	IRGM1
CXCL12	PFKFB3	MSX3	TNFSF10		H2-Q6///LOC68395	SAA4	BNIP3	PLXND1	AGPAT9
FARP1	IL1RN	TMEM144	SRMS		VEGFA	TNFRSF17	SOCS1	PRPS1L3///PRPS1	DHX58
KMO	NR4A3	ZRANB3	LOX		SMIM3	POLA1	OTTMUSG00000000990	OLFM1	GM20559
SLC7A8	TNFAIP3	NES	HTRA1		SLC1A5	1110032E23RIK	RASA4	FLT1	FAM114A1
OSBPL8	MYOF	CD9	MMP14		LRPAP1	OLFR113	TNIP1	YPEL2	DUSP1
GGA2	B4GALT5	DUSP9	SLC2A6		GPR68	CD28	BC117090	GLS	FGL2
DNPH1	NABP1	VASN	PDE1A		SNX7	AI480461	RBPMS	RRP8	PSTPIP2
SH3YL1	NFKB2	LRRC17	NFKBIE		NLRP3	NEK2	SLC2A6	MCM6	SLC2A6
FES	RTEL1///TNFRSF6B	EEF1A2	HRH2		CXCR4	A030001H23RIK	MITD1	S100A4	CASP4
CAT	PHLDA2	FFAR4	SECTM1A		C3	NRCAM	DST	KIF20B	COCH
SASH1	LAG3	MCTP1	CST7		HTR2A	ZFP54	9930111J21RIK	AGO4	KITL
ABHD6	GPD2	DAB2	IL12A		ANXA4	ATP1A3	OLFR56	ANLN	PARP3
TGFA	CUL1	APH1C	ARID5A		CIDEB	BSN	EIF2AK2	NCAPG	SOD2
PRKCB	RAPGEF2	GPR176	NOD1		H2-OA	LTF	SALL2	ARHGAP19	MARCKSL1
PIK3R1	SERPINB4	1810011H11RIK	PFPL		TMA16	HIP1	D230039L06RIK	KIF20A	MNDAL///MNDA///IFI205///IFI204
PLXDC1	S100A3	UCK2	ICOSL		PLS3	OLFR627	5033414K04RIK	EYA1	OTUD1
ALDH9A1	SPIB	DNPH1	WNK2		PDLIM7	PRKAR1B	PHACTR1	GLUL	IFI203
TPST2	TUFT1	CD109	PLA2G16		S100A11	CKB	XKR8	FDFT1	PLA2G4A
FRMD4A	INHBA	PLXDC2	SPATA13		MYADM	DPPA5	FNDC1	1810011H11RIK	FZD1
RXRA	PFKP	SLC1A5	SLC39A4		BHLHE41	CLIP4	PML	CENPF	LPAR1
IMPA2	LY6E	RPP40	MAB21L3		TM4SF19	CDKL2	BC057170	SCD2	LY6I
CD180	FAM60A	ARVCF	NAP1L2		LPL	2600005O03RIK	PLAT	GPR176	SLFN8
TPCN1	SLC1A3	IL1RL1	SMPDL3B		LARGE	EG666457	IGFBP5	LRR1	A630012P03RIK
ALDH5A1	MN1	CKB	I830012O16RIK		FOSL2	CBFA2T3	PNP	ADCY9	SLAMF7
ERLIN2	NAMPT	CLSTN1	LY6I		ARHGEF37	RGS2	BC029169	ATP13A3	P4HA2
WWP1	PLSCR4	TRAV14D-3-DV8	CSF3		MOB3B	B230217C12RIK	GREM1	ZNRF2	ABTB2
FAR2	RFTN1	2610318N02RIK	MX2		DMXL2	WEE1	B830045N13RIK	FKBP9	APOL9A///APOL9B
RHOBTB1	IFI44	2810055G20RIK	MX1		SLC16A3	EG433637	MFSD7	AU020206	CHIL1
ACP5	JADE3	LRR1	C1S1		SLC30A4	DGAT2L4	PLEKHA7	PTPLA	KYNU
PICALM	CFLAR	AFAP1L1	LTBP2		LPAR6	CP	ARG2	MEF2C	LRRC4
CRYL1	PML	USP2	COCH		TMEM173	C230078M14RIK	H2-OA	MAFB	RGL1
SNURF///SNRPN	GRB10	ADD3	HDC		NTNG2///6530402F18RIK	ABCG3	P2RY13	MMACHC	A130040M12RIK
AHNAK	PRPF3	TPM2	PKN3		MYOF	KLF4	CPD	GALM	IFIH1
ADCY9	PPP3CC	RRAS2	ACPP		PRICKLE2	CEP55	IL12RB1	CLEC7A	GM7609
FCGR2B	IFITM2	DCTD	9330175E14RIK		SLC1A2	TK1	PSTPIP2	TIAM1	BNIP3
OPN3	ETV7	YIPF7	ACOXL		PON3	ALOX5	ADAMTS4	AMPD2	ATRIP///TREX1
TSPAN4	PVRL2	TEX9	IL1RN		AFF2	A630049P17	CCL12	CENPE	IDO1
ATP8A1	GIMAP6	SLC39A12	FANCA		SPACA6	E2F2	TNFAIP6	TMEM144	PRELID2
CAMK1	SNX7	NEK2	ANTXR1		1110008P14RIK	TCEAL5	LY6I	HEBP1	RAB20
ZFYVE16	CAMK1G	TRIM2	2310031A07RIK		TUBA4A	NUP210	CCRL2	A930018M24RIK	SAMHD1
SGPL1	BATF3	NEK6	TMTC2		GALM	ANLN	GPR141	RCBTB2	CD200
OSBPL1A	KCNMB1	KIF4	PILRB1		ATP10A	LOC100040387	CASP4	CENPA	NFKBIE
NT5DC2	WTAP	EMP1	CLEC4N		B3GNT3	EEF1A2	IL12B	NSMF	FCGR4
TCFL5	FAM49A	RTN4RL1	IGFBP7		PLCB2	OLFR869	LOC100039741	PLA2G15	GM13012
MCOLN1	EMR1	FUT10	FABP2		PTPRE	CMBL	AICDA	TGFBR1	SLAMF1
GMCL1	CSTA	ETL4	DUSP8		LY6A	AMIGO2	SP140	HNRNPLL	OAS3
TTC3	C3orf14	STEAP3	HSPA1B		ARHGAP31	ETV1	IL1F9	RPL10A	TAP2
HS3ST2	CLU	LTF	PFKFB3		C1S2	MSR2	MALT1	SLC39A10	IFITM1
ADAM10	PANX1	GM7120	INMT		GSAP	TRAPPC2	ZCCHC14	AGAP1	IRAK3
CD37	GADD45G	2900026A02RIK	CFLAR		ACTN1	PRPS1	IFITM3	DDHD1	AFTPH
FOXN3	TYMP	ARHGAP19	SLC7A11		FABP5	GFI1	EGR1	KIF11	SLC16A3
STAB1	EZH2	CIT	ISG15		MFSD7A	OLFR1048	TNFSF15	BMF	LMO4
CERK	PSMB9	SPINT1	IFIT3		TGM2	GM156	CAR13	GATM	AI447881
DENND4C	FCGR1C///FCGR1A	CDCA7	ZDHHC2		RAB3D	B3GNT7	PIM2	ETS1	TSPAN3
SORD	ALCAM	RTKN	TENM4		AGTRAP	OLFR342	I830077J02RIK	TCP11L2	SECTM1A
PIK3IP1	VRK2	ASB4	MROH8		KLRB1B	ARHGEF4	LRRC8C	RPL5	SAMD9L
ENOSF1	AMOTL2	PLXNA4	RHOBTB1		CAPG	EDIL3	LOC100039927	TMCC2	SP100
DNASE2	MYH11	MTSS1	EPB4.1L4B		LCN2	5430427M07RIK	C230072F16RIK	SGK1	PARP10///PLEC
DNMT1	SLC31A2	PDE1C	NTS		SFXN3	KLRC3	LGALS9	SULT1A1	SERPINB1B
P2RY13	N4BP2L2	GPD1	EGLN3		CHPT1	MSMB	MRPL39	E330009J07RIK	SCO1
RTN3	STX11	6330403L08RIK	SLAMF7		ANTXR1	ADSSL1	PDPN	CLEC10A	TRIM30A
CCDC28A	HIST1H2BD	ZFP697	ENPP4		CCBE1	A730009E18RIK	MLLT6	RGS2	DDX58
TKT	TOR1B	TOP2A	IL15		NAIP1	IGFBP4	EGLN3	CPEB1	E430024C06RIK///A130040M12RIK///3930401B19RIK
MILR1	RHOH	PADI3	GJA1		CPNE8	RBBP4	HTR1B	CLCN5	MTHFR
37315	TDRD7	PLK1	SDCBP2		MIR24-1	FSD2	2700019D07RIK	ID1	INPP1
ITGB5	TRIP10	PRKAR1B	SLC17A8		SOCS3	BRCA2	ICOSL	TRIM59	MED13
SRPK2	ADARB1	AQP3	IRF1		GPR132	2810455O05RIK	LIMD2	MYO5A	AU015263
MBNL2	ELMO2	WWC1	ATRNL1		SRC	CCNA2	EPSTI1	HNMT	SLFN10-PS
PLA2G15	APOL6	PROKR1	JDP2		SLC25A37	BC004044	PFKFB3	RUNX2	KCNAB1
MEGF9	XAF1	IGSF3	IRGM2		THBS1	1110013I04RIK	SPINK2	FAM129A	PKP4
ARHGEF40	STAT3	ZFP395	TCSTV3		SLC2A1	ISL2	CD274	POLA1	PDPN
NUCB2	MPZL1	CHAC1	RND1		PAG1	CDCA8	CD40	ARHGAP26	RTP4
HMG20B	MAP4	WBSCR27	WNT6		GTF2H2	GAS6	IL13RA1	UAP1L1	LOC100505088
NAIP	DHX58	CBR2	RGSL1		LGALS3	AQP1	GLRX	NUP62-IL4I1///IL4I1	HMGN3
GPR65	IFITM3	GPRC5C	GPR141		PTGR1	SLC15A2	PIK3AP1	CDCA3	XKR8
RRN3P1///RRN3P2///RRN3	ABCC4	DDX4	RBPMS		ARHGEF3	ASB3	GCH1	EMP1	TSPO
ARHGAP26	MT1HL1	DIO2	THBS1		GDE1	S100A4	GPR85	IFI27	SPIC
GNAQ	BTG1	ANKRD55	LHX2		GSTM2	SLC40A1	MMP10	HIST1H2AO///HIST1H2AP	LGALS9
DOK2	SP110	LPHN2	BST1		MICALL2	OLFR191	LUM	PMEPA1	RNASE6
ATP6V0A1	LOC100505584///MT1E	HMGA2	ZBP1		CSF2RA	ATP6V0A1	TNFRSF14	SORD	TPX2
VSIG4	C11orf95	MAFB	SCT		DCLRE1B	KRTAP5-2	UBD	CFH	4933412E12RIK
APPL2	TUBB2B///TUBB2A	ERCC6	SH3BP4		NAIP2	MND1	B020031M17RIK	MARVELD1	MMP14
TTC13	BTG3	FBLN5	HSPA1A		CGNL1	ITGB3BP	OAS1F	RAD51AP1	GSR
SERP1	MREG	EPS8	MFSD7A		TACSTD2	SYNGR1	RASL11A	NEK6	TRIM25
MEF2C	APOBEC3G	ABLIM1	TNFRSF14		ASB11	POLR3G	SMPDL3B	GOLIM4	ST3GAL6
MAD1L1	GMPR	FABP4	3110057O12RIK		SDF2L1	OLFR1425	C2	CDK1	STAT2
NTAN1	SQLE	CDR2L	LPCAT2		TBXAS1	PMCH	4933430I17RIK	SLC37A2	CREM
CHCHD7	OSBPL9	NCS1	4933432I03RIK		SEMA4B	OLFR134	A530088I07RIK	CKS1B	H2-OA
UBL3	PIGB	FAM69B	FLRT3		PBX1	OLFR115	PVRL4	DOCK1	SLFN5
OSBPL3	STEAP3	TMEM119	ST3GAL5		TAGLN2	GSG1	RGS9	LPHN2	NOD1
KCTD7	ACSL1	HIST1H1B	NOD2		RUNX2	TRERF1	TIMD4	GPRC5C	VEGFA
HPCAL1	KYNU	SPAG5	ANKRD34C		BDH1	DMD	EHD1	EEF2K	PNP2///PNP
PREPL	PSMA2	SCIN	1600014C10RIK		FCGR2B	BIRC5	DNMT3L	PRPS2	H2-T9///H2-T22///H2-T10
IQCK	TMEM140	SH3PXD2A	STX11		PGD	CDC2A	HP	SC5D	GM2397///C130026I21RIK
CFP	CADM1	EEF2K	4921509J17RIK		GYS1	CEACAM12	AIF1	HMGCS1	PML
LDLRAD4	COA1	CPEB1	SRGAP1		D16ERTD472E	CLSPN	1810029B16RIK	TRIM37	H2-K1
RNF130	HIST1H2AC	RBPMS2	FAM114A1		DOK2	AGBL2	1700112C13RIK	JMY	SPRED2
HLA-DMA	RIPK2	CHST3	CCL12		RBPMS	LOC100041303	DTX3L	FCGRT	ICAM1
ATP2B1	SPRED2	S100A4	9630030I15RIK		FZD7	CBLB	STAT1	REPS2	IL18BP
TOB1	TNIP2	PYCR1	CTSC		ENO1B///ENO1	NDC80	LOC100039029	HAL	RNF213
RIN3	SMCO4	ANG2	SERPING1		ABHD3	OLFR116	CD200	RACGAP1	ANKRD66
CYB5R1	TGM2	GATM	HERC6		PFKP	DTL	IFI203	HS2ST1	DNASE1L3
SATB1	PNMA2	FAM78B	NFKBIA		MMP9	8030494B02RIK	SLFN3	ZNRF3	HIVEP2
HSPBAP1	BLVRA	SYNGR1	KCNAB1		PILRB1	4930500G05RIK	CLEC12A	RAI14	FAS
FCER2	POGLUT1	SLC7A4	MS4A6B		ENO1B///ENO1///ENO1B///ENO1	RAB13	CDC42EP2	NAA50	PLCL2
SYK	TNIP1	SHISA9	C130026I21RIK		SVIL	ANK	GPR35	2210419D22RIK///LRP6	MYO10
RUFY2	UBE2L6	FASN	CPLX2		PTPN3	OLFR51	MMP14	ATXN1	DUSP16
DAP	YBX3	APOL7C	TCSTV1		NAIP7///NAIP5	KIF11	CLEC4A1	MCM7	TMCC3
ATRN	PTGER4	FBXL16	PARP14		FUCA1	TCRA	NFKBIE	TFDP2	MEFV
RMND5A	KIAA0040	ANK	TARM1		NFKBID	CLEC7A	IL18BP	FOXN3	VRK2
GABARAPL3///GABARAPL1	NFKBIE	AATK	SLC31A2		IL15RA	NUSAP1	CSF3	FBXO5	ZFP800
CKLF	GIMAP5	OIT3	HEATR9		P2RX5	TMEM154	LTA	CD300A	CCL4
ADK	XPNPEP1	OLFR135	SERPINA3J		SHISA5	ERCC6	SIGLECE	MICAL1	IL13RA1
SKAP2	STAP2	UBE2CBP	CD1D2		TREM2	CAR5B	BST2	PUS7	CD86
HLTF	OAS1	VSIG10	IFI44		ENO1	CEBPA	BMPR1B	HEBP2	PFKL
FABP4	HIST2H2AA4///HIST2H2AA3	CCNB2	HSH2D		RBFOX2	IDH1	CYBB	QPCT	4933432I03RIK
RAD51AP1	ENPP2	CNR2	C4B		CXCL1	UBE2C	PDE4B	ADAM19	ZFP799
UAP1L1	PLAC8	FGF11	ZBTB32		DOCK5	TRAP1A	MREG	WBP5	CYSLTR2
CARD9	SLC37A1	RGS2	A530032D15RIK		MIR23B	CD9	OVOL1	SIGLEC5	INPP5B
PCYOX1	C1QTNF1	PDGFA	TM4SF5		ST6GALNAC6	TSPAN5	NLRP3	MMP8	NUPR1
BIN1	IFIT5	ARHGEF4	CH25H		H2-DMB2///H2-DMB1	LONRF3	TLR1	PDXK	ADGB
SGPP1	TUBB3	SESN1	UNC5B			SULF2	IL1F6	LSS	BASP1
FKBP15	C10orf10	GSPT2	PRSS53			CENPN	ITGAL	LMNA	SLFN9
ST6GAL1	LILRB2	NLRP10	RAPGEF2			GATM	SMAD3	CD24A	NT5C3
PLEC	BAZ1A	FAM212B	STX2			NDG2	A430084P05RIK	PRNP	SLC31A1
CIITA	DDR1	PPM1J	SEMA3C			STMN2	PARP9	C1QBP	RASGRF1
RCOR1	CSRP2	CX3CL1	SLFN1			DEPDC1B	B230399E16RIK	TNFRSF21	CD300LF
PDK4	FJX1	4833415N18RIK	LY6C1			CEACAM10	SLC7A11	PRKAG2	TPI1
SYNJ1	VWA5A	SPHK1	TIMP1			ECT2	IKBKE	METTL20	PARP11
HSD17B11	DDX60	AK8	PILRA			PALB2	SAA2	IKZF2	SPATA13
FPR3	LAD1	E2F7	NLRP3			SHCBP1	BCDO2	PANK1	UBE2L6
CHPT1	S100A8	CLDN26	SEMA4A			5730590G19RIK	TMEM178	UBE2T	TREML2
ZNF331	DYNLT1	ANXA3	SERPINB9			KNTC1	TAP1	APBB2	TMEM2
CCDC69	KIR2DL5A///KIR2DL4	MMP13	H2-Q10			AI663975	GBGT1	DKC1	LACC1
CTSC	FSTL1	CXCL14	BIRC3			TEX9	H2-M9	APH1B///APH1C	H2-T24
PABPC4	RASSF4	ITGB5	IFI47			QDPR	INHBA	ABCB1B	PHLDA1
LY86	RGS16	FCRLS	LAG3			2810003C17RIK	CCR7	FASN	PARP12
RHOQ	PDPN	RHD	SUSD2			TIMP2	SLCO3A1	MCM2	IFI35
ABCD3	GTPBP1	ELOVL6	GBGT1			NUF2	STFA1	FAM105A	HILPDA
VAT1	STK17B	CBFA2T3	RELB			KCTD12B	IER3	PAOX	LYN
CREBL2	ZC3H12A	MAP2	SOCS1			CFH	RASSF4	B3GLCT	GCA
EPHX1	TMCC2	THSD1	TAPBPL			ANGPTL7	TRIM34	EMR4	IL18
TPP2	HIVEP1	LRMP	IRAK3			AF529169	EG432555	AURKB	IFITM6
HEXB	TMEM135///DNAJB6	SMO	NAIP1			PDXK	EG328191	SNX5	2310031A07RIK
ABCA1	LILRA5	MPO	PCSK1			CENPP	EG433016	ADCY7	GAS7
INSR	BATF	AP1S3	GM4951			A230083H22RIK	PLA1A	IGF1R	CXCL2
NEK4	HARS	NUF2	IRGM1			CASC5	UBE1L	HADH	SIRPB1A
SGMS1	PMEPA1	ICA1	TMIGD1			MICAL1	IL15	NLRP10	GM12185
CSF1R	HLA-F	CD24A	GPR83			TNFAIP8L3	PARP11	PDCD1LG2	DAXX
LIPA	STOML1	DOK7	A930003A15RIK			BC004728	9030619P08RIK	GSTO1	GPR85
LPL	NOC3L	POLE2	TSPAN3			GNGT1	ADORA2B	ARSB	STX2
AMPD2	IL4R	TM4SF19	SLC25A37			OLFR960	COL5A3	SMAP2	HCK
FOS	TRAFD1	ZFP618	PYHIN1			1190002A17RIK	SLAMF6	GPD1L	OAS1B
CD4	DOPEY1	FAH	RNF24			OLFR1462	GZMB	SECISBP2L	CCDC173
AIFM1	SRI	CKAP4	SYT7			1700019H03RIK	OAS1G	HMGN2-PS1///HMGN2	JAG1
ARHGAP4	DRAM1	RARB	KIF3C			ZWILCH	APBA1	HMGB3	IKBKE
APLP2	PDGFRA	EXO1	PRDX5			C77080	DUSP16	PFN2	GM11110
SNCA	PTPN2	ISPD	BMP8B			IDH2	OLR1	ITGA6	ARID5A
NFATC3	C21orf91	BUB1	CSPRS			IL6ST	9030625A04RIK	CREB3L2	IFI204
REEP5	VAC14	POMGNT2	H2-AB1			BUB1	4932415M13RIK	SLC26A11	OAS2
MPC1	TRGV5	AQP11	ALPK2			MPHOSPH1	TREX1	ARAP2	TMEM171
SAMD4A	RELB	ALDH1A2	GM12250			TPP1	SLFN10	ECT2	MET
HMGB2	CASP1	UNC45B	FNDC3A			9930013L23RIK	OAS1A	PANK3	LOC640746///TRIM34A
CD28	ALAS1	ADSSL1	MCEMP1			FSIP2	SLAMF7	PRC1	KLF6
ABCC3	LAP3	TFRC	SOD2			KIF15	NKD2	ENC1	SLC2A1
SYNE1	UBE2S	CSTAD	ORM2			DIAP3	1100001H23RIK	EPHX1	UBASH3B
ADCY7	RABGAP1L	SCD2	FZD1			IQGAP3	TMEM171	RPL22L1	CTTN
ARMC9	HIVEP2	TOM1L1	RD3			MATK	9530082P21RIK	DBP	RAB33A
AUH	CASP5	SPC24	CD274			RAD51	SLFN5	ITGB3	CAR2
GAS6	NBN	EAR6	ITGAL			FDFT1	SLC28A2	ARL4C	CD72
NAA16	CBX4	ITGA6	TPBG			D2ERTD750E	KLRK1	LPAR6	FAM102B
TNFRSF11A	IFRD1	CDC20	PACSIN1			SSR1	ANGPT1	FIGNL1	IL10
MLEC	CLIC4	ALDH18A1	TNFSF4			MEGF9	KCNA3	LPCAT1	PARP14
CYBRD1	TARP///TRGC2	SQLE	4930478P22RIK			ZMAT3	LRRC4	CNOT6L	IL2RG
EPAS1	FCHSD2	CDCA3	RRAD			SPAG5	4930578N16RIK	UTP20	IFI47
AP1B1	TPM4	TK1	ME1			GNAT3	ALOX12	FAM195A	GM2011///3110057O12RIK
NAGA	MICALL1	PDLIM1	HRH1			PHGDH	GPR31C	SERINC5	GPR126
PCMTD2	ROBO1	ACOT4	TREML4			OLFR509	LOC623121	BBX	FANCA
DUSP6	ELL2	FZD4	GM5431			4930425N13RIK	SLFN2	WWP1	AFP
SHCBP1	ALDH1A2	ARMC2	GALNT3			4933439G12RIK	GLP2R	ACSL3	3110057O12RIK
ADCY3	TRADD	THBD	MYO18B			CD36	2010005H15RIK	DFNA5	TLR3
CHST15	LAMA3	EPHX1	MSI2			2310028N02RIK	TGM1	FYN	OSGIN2
SPHAR///RAB4A	RRAD	SLC9A9	RTN4R			CTSA	DCN	FAM213A	PRDX5
PRKD3	OXCT1	GATA2	LRRC16A			ENSMUSG00000074503	A730054J21RIK	ZFP362	RNF135
RPS6KA2	DNAJB6	GAS6	ANKRD33B			4831426I19RIK	SLC31A2	SLC5A3	UBA7
GSAP	MAST4	KLHL3	D16ERTD472E			TANC2	STAT2	C330027C09RIK	RGCC
OGT	PAM	KIF23	FHOD3			LCN9	SAMSN1	SEMA6D	AI607873
ATP2A2	LRRC1	NPAS4	ADRA1A			1500005I02RIK	SPIC	LPGAT1	GM8369
PLAU	APOBEC3F///APOBEC3G	CCR2	GM19705			MMAA	TMPRSS4	MCTP1	ANKRD37
CCDC22	FILIP1L	APEX1	CCNE1			1110006E14RIK	CSPRS	QDPR	MAP4
ZNF516	RUFY3	RNASE4	LACC1			KIF20A	SERPING1	NEK2	CASP1
SMPDL3A	BSPRY	CD300LD	9530006C21RIK			NSL1	AI451557	BATF3	E430024C06RIK///A130040M12RIK///1200015M12RIK
IL17RB	LSS	SLC30A4	CXCL1			KIF18A	C130026I21RIK	VWF	ANKRD33B
KCNAB2	SAR1A	B4GALT4	TMA16			PCYOX1L	TRIM21	DOCK10	LYSMD2
MFNG	TUBB6	RASGRP2	BNIP3			KCNJ3	SLFN8	SLC39A6	FAM49A
TACC3	HIST1H2BK	HCN3	SLC16A3			2310061C15RIK	ACSL1	LIFR	SEPW1
RAB38	PPP1R16B	PADI4	SEMA7A			ARL11	DHX58	ANXA1	GPR84
RCAN1	STAT1	CGREF1	ZSWIM5			SLC26A6	NOD2	FBXO32	HCLS1
IQGAP2	EXTL2	PLSCR4	RNASET2A			1700007G11RIK	SLAMF1	TMEM176B	MOV10
SLC7A11	STAP1	SMPD3	TAP1			BUB1B	STFA3	EYA4	DDX4
LIMS1	DESI1	KIF2C	CACNB4			BRIP1	ZNFX1	CHD3OS	EDN1
EPB41L2	TNFRSF9	CD200R3	PDGFRL				PARP12	CDC42EP3	EIF2AK2
RHOB	MTF1	TPCN1	KALRN				MMP25	AU022434	PTX3
TIMP2	MELK	NCAPG	TRIM6				SLPI	CDKN2C	TAPBPL
TGOLN2	SOCS1	MBOAT2	CDKL3				SOX30	MS4A7	FYB
KCTD12	C1GALT1	HEBP1	GMFG				CD86	GPR34	PIK3AP1
KIAA0232	N4BP2L1	PLXNC1	CHIC1				GBP1	LRRC27	TMTC2
COLGALT1	MSMO1	LPIN1	RAC3				BATF	KTI12	LY75
HSPA6	FLOT2	BTBD17	4930599N23RIK				CCL22	CRACR2B	HRH2
ANP32A	SPTLC2	NUSAP1	DMWD				DDX58	KLHL24	SEMA4A
PDXK	RHOC	9430020K01RIK	TESCL				PARP14	RAD51	CCDC109B
SLC29A1	ENDOD1	38961	ZC3H12C				HTR7	CSAD	XCR1
RAB11FIP1	FAM69A	LDLRAD3	P2RY13				SMOC1	SYNGR1	RGS1
PPAN-P2RY11///P2RY11	H2BFS	AMZ1	FBN1				ZFP811	SNX9	E430024C06RIK///A130040M12RIK///1200015M12RIK///1200003I10RIK
BPTF	CD1D	DENND2C	PLA1A				EG240327	SRM	ATP10A
HOMER3	FFAR2	D030028A08RIK	PDE10A				FGL2	ASAP1	TRIM21
SH3BP5	PSMD12	KIF20A	CDKN2B				AOAH	GM13305///GM2002///IL11RA2///IL11RA1	P2RY14
SNX5	DNAAF1	CAR5B	SYNPO2				IFIH1	MVD	PLAC8
KLHL24	DNAJA1	DHCR7	TMEM67				CXCL16	NME3///MRPS34	MDM2
MAFB	GIMAP4	6330509M05RIK	4930502C15RIK				HAMP	CHST7	GM14005
PPT1	MICALL2	LRRC27	RASGRF1				ICAM1	SLC17A5	WNK2
CLEC2B	STAT4	KLK1B11	IRF7				LY6A	LIMK1	RBL1
OSBPL11	BRIP1	APBB2	NLRC5				MS4A6C	SVIP	AIM1
MKKS	PTK2B	PENK	SAMHD1				LY6F	PDIA4	PARP8
HFE	SBNO2	STAC2	RASSF4				LOC626578	KIF23	ERO1L
NCAPH	SAMD9	SAMD4	MED13				PILRA	WDR12	PITPNC1
IL27RA	CDKN1A	C530043K16RIK	RND3				GPR18	DHCR7	ATXN7L1
PLEKHF2	TARP	FGFR1	LMO4				CXCL5	POLE2	CD274
LZTFL1	TRIM21	SYNE3	DCN				TXLNB	GMPR	GNA13
MYC	PHF11	2810417H13RIK	RAB33A				RAPGEF2	SGSH	DPY19L3
ASAH1	SGCB	ANKRD36	NFKB2				H2-T22	FADS1	ZFP821
TRAM2	PTPN1	KIF11	STAT1				BC006779	TXNDC16	PNP
SMC2	FUT4	CKAP2L	RELL2				C79127	KIF2C	ITPR1
CTNS	SLC25A17	3110062M04RIK	AIF1				RARRES2	FAM214A	MS4A4B
IL18	PTRF	RAMP1	AKAP6				IL18	ARL15	TOR1AIP2
JARID2	CD44	NIM1K	GM20767				EG665378	IDH1	CHCHD6
RCBTB1	AVEN	WDR90	BCL3				CXCL14	GM7120	RBPMS
AIF1	GADD45B	IDH2	LST1				TNFRSF9	PRMT3	RNF24
CARD8	TMEM110	2610305D13RIK	CD1D1				AA467197	PAM	PPFIBP2
JMJD1C	EMR2	CHEK1	CHST1				EBI3	CDCA2	MERTK
PHYH	C9orf91	SMARCA1	FBXL5				9130014G24RIK	CHEK2	ZUFSP
FXYD5	CDCA4	DTL	CASP4				TRIM30	DNMT3A	FNBP1L
FEM1B	OGFRL1	XRCC5	ZFP800				TGTP	ADRBK2	RHOBTB1
GSTM4	HSPA1B///HSPA1A	BDH1	COL2A1				OTTMUSG00000015615	SOCS6	ZNFX1
NDRG3	RSU1	TUBA8	DUSP16				EMR4	MMGT1	LOC100041885///C130026I21RIK
SH3BGRL3	ISCA1	KIF15	NUMA1				SERPINB2	NOP58	BST2
MGST2	PSME1	LAMA3	APOBEC3				6530402F18RIK	ADO	AKT3
ITGAX		ALDH1L2	COL6A3				IRGM	PINK1	1110038F14RIK
NAP1L1		MAP6	INCA1				SOD2	GM8615///GNPDA1	THEMIS2
SLC2A3		GM8221	C1RL				MEFV	HELLS	CABP4
BDH2		6430531B16RIK	SLAMF8				CLEC4N	NABP1	PGM2
EIF1B		MGST3	H2-AA				NTNG2	RIN3	1200016E24RIK
CRTAP		IL1RAP	PHF11A				IL23R	RAB34	OAS1A
CACYBP		MCM2	PTCH1				4930583H14RIK	CENPI	1700123I01RIK
FRAT2		ZFP30	IL13RA1				AYTL1A	TRF	CD1D1
MOSPD1		HBEGF	PHACTR3				AI451617	S1PR1	BZRAP1
AHR		MEF2C	H2-EB1				FPR-RS6	VGLL4	CASP3
TPP1		TMEM191C	CD14				HDC	LYPLAL1	MGARP
GMFG		IDI1	TLR2				POU2F2	MGST3	GCH1
SLA		PRPS1	EHD1				EG634650	APLP2	PPAP2B
PHTF2		CCDC80	PHF11D				LMCD1	PTGFRN	PSMB9
ATP6AP2		ANG4	GPR162				CD55	DENND4C	BATF
LGALS8		LIFR	TNNC1				OAS2	OSGEP	HK3
MYO18A///TIAF1		ALOX5	TNNI3				ENPP4	RRAS2	EXOC3L4
HTR2B		CRACR2B	PRKCE				A530023O14RIK	FOSL2	MT2
HDAC5		TNFSF12TNFSF13	FAM102B				PROCR	PRMT7	SNX20
LOC100133583///HLA-DQB1		DAGLA	AOX1				IFNG	CD200R1	MALT1
AKR7A2		PCK2	TDGF1				ZMYND15	SLC25A15	IFI202B
H2AFV		4921528I07RIK	ORAI2				STC1	UGT1A1///UGT1A6B///UGT1A9///UGT1A5///UGT1A7C///UGT1A10///UGT1A6A///UGT1A2	GLIS3
GAA		TMEM150A	THBS4				PPBP	ABHD15	SLC31A2
FZD3		CKAP2	BMP1				TRAF1	SKA1	EXT1
GNPDA1		CABLES1	LRRC63				H28	ADIPOQ	FBXW17
RHOT1		CDCA2	CIITA				HAS2	RPL3	KLF4
ABHD2		3110045C21RIK	PDE5A				H2-T10	ADSSL1	2010002M12RIK
CKAP2		RAD51AP1	DYNLT1F				EG622976	SMC2	GADD45G
KIAA0226L		NCAPH	SLC31A1				TDGF1	ZFP101	PCGF5
PPAP2B		GRIA3	CYSLTR2				IL10	GNAQ	EGLN3
BRD3		ARL15	P2RY14				CAR2	APOC2	DTX2
HERC1		HFE	SPINK2				FBXO39	IDH2	PARP9
PHF20		NXPE5	CHRNA5				IRAK3	ITGAX	L3MBTL3
CCPG1		ANG3	USP18				TLR2	ZFYVE21	DUSP28
MAT2A		RAB19	SLC44A3				TNFSF11	SHISA9	U90926
SDC3		CERS4	APOL9A				MMP3	COPRS	MAB21L3
ITPR2		TNFSF8	CAR13				CP	CISH	CRBN
CALML4		CITED4	PARP8				SLAMF9	TMEM64	LIMD2
TK2		2010300C02RIK	ZC3H12A				D14ERTD668E	AP2A2	ZFP719
ERP29		ELOVL7	GHR				PILRB1	ATIC	OAS1C
DBP		CEBPA	SIGLECE				MS4A4D	FKBP5	GLIPR2
DNAJC4		NRCAM	HSPA4L				RTP4	TCEAL8	GYPC
CSF2RA		CDC42EP3	MISP				PYHIN1	RPS6KC1	GFPT1
IFNGR1		MMP8	CYBB				IFNB1	TSPYL4	MSI2
VEGFB		TREML1	GAS7				VNN3	OIT3	RHOH
QKI		PTER	STYK1				H2-Q8	ALDH6A1	MICALL2
RPA1		CXCR4	CYFIP2				CCL4	TMEM109	DCP2
PAPSS2		NAV1	MLLT6				IIGP2	CEP68	ZC3HAV1
DHRS3		CEP55	CRIM1				OASL2	MIB1	ASF1A
ZNF217		KCNE3	AKNAOS				IFI44	S100A6	VCAN
WNT5B		SCRN2	AMPD3				RASGRP1	UBTD2	TNFRSF14
ZNF106		NEURL2	PYDC4				PTGES	4933413G19RIK///PEBP1///FOXM1	MYCL
FLI1///EWSR1		BRCA2	OLFR649				MARCKSL1	GM20309///RAPH1	ZFP945
KLHDC2		TSPAN5	PPFIA3				FCGR1	GM10260///RPS18	PLAGL2
MID1IP1		ST8SIA4	RCBTB1				PTGS2	IPO4	SIPA1L1
SCAMP1		SVIP	A230066D03RIK				CD14	KLHL21	HK1
ADI1		9130008F23RIK	KLF8				OAS3	TMEM154	NAPEPLD
38595		WTIP	MERTK				EG225594	IER5L	SERPINB1A
GPRC5B		PRL2C5	GGCT				CLIC5	OXR1	IFITM3
PON2		RAD51	GFPT1				MX2	PCP4L1	FBXL5
DST		PLA2G5	A730011C13RIK				TNF	LONRF3	STAT3
RGS10		RASSF8	FAM13A				MS4A4B	AP1S2	SNX10
RIN2		MRGPRE	GM6377				ORF9	MEF2A	PELI1
ANXA6		ANXA1	PLA2G7				A630077B13RIK	CD300LD	PIM1
TMEM51		MAP7	RAB20				BST1	CALHM2	SOCS1
XPOT		MMP10	ARL4A				SOCS3	TTC28	HIST2H3C2
CTSD		FAM110B	2310043M15RIK				GBP2	CASP6	SETDB2
FBXW2		CTSK	GCA				GBP6	TPP1	USB1
GALNT1		FAM132A	POU2F2				FPR-RS2	8430436C05RIK	GBE1
GDE1		RPL10A	DAPK2				IGTP	BUB1B	SPRED1
LRRFIP1		LRIG1	SMAD3				ARL5C	CHN2	RAC2
THBD		PLXDC1	NFKBIB				MNDA	CD93	MAGI3
CLMN		HNMT	AKT3				IL6	PHACTR2	MSR1
PTPRE		IPCEF1	PNPLA5				CXCL9	CD5L	ADAR
QSOX1		MMP9	GSAP				BC013672	TSPAN4	ABCC5
MKL2		UCP2	GPR15				TCSTV3	WDR77	NMI
ORAI3		NEIL3	BCO2				EG434219	GLT25D1	SLAMF6
PKD2		PAM	SKIL				PHF11	RNF166	RAP2C
IQSEC1		CDK20	IL2RG				ISG20	SFT2D2	FAM162A
LRP1		QPCT	LARP1B				ZBP1	HAGH	PTK2
RARA		SLC37A2	LOC676837///C920025E04RIK///H2-BL				SLC13A3
HLA-DQB1		MSH5	EGFLAM				CCL3
LBR		IFI27	TANK				IL1RN
							CD38

## Sheet: GSE35495.txt
M2 (GSE35495)	M1 (GSE35495)
CLEC4A	CXCL11
PDGFC	CCL19
F13A1	IDO1
MRC1	UBD///GABBR1
EVI2A	CCR7
MAF	GBP1
FGL2	LAMP3
EVI2B	ISG20
CD36	TNFAIP6
IGF1	CXCL10
CCL13	CXCL9
MS4A4A	CYP27B1
FN1	GCH1
MS4A6A	RSAD2
CLEC10A	APOBEC3A
ARL4C	CCL5
PTGS1	TRAF1
HRH1	BCL2A1
SLC38A6	IL2RA
CD209	PLA1A
PRKACB	MT1M
P2RY14	IFI27
SLC46A3	AIM2
TNFSF12-TNFSF13///TNFSF13	SLAMF7
ATP8B4	PDE4B
ATP1B1	PTX3
HS2ST1	FERMT2
ALDH1A1	IFITM1
FCER1A	TUBB2A
CLEC7A	GBP2
TNFSF13	DUSP5
GATM	TNFSF10
NRP1	TSPAN13
IL1R1	PDGFRL
CCL18	ISG15
MBP	MYO10
SCARB1	PPA1
METTL7A	SOCS3
ARHGDIB	RARRES3
QPCT	VCAN
CD14	CFB
MSR1	PRKAR2B
CXCR4	SERPINB7
LMO2	IL15RA
TM6SF1	PALM2-AKAP2///AKAP2
RNASE6	IFIT3
CTNNAL1	BCL2L14
TBXAS1	FAS
ZFP36L2	IL15
DPEP2	CD38
FRMD4B	EBI3
GLIPR1	C1S
COTL1	ORM2///ORM1
DACT1	VAMP5
CD9	C1R
CPM	SNX10
XYLT1	CCL15-CCL14///CCL15
EVL	FSCN1
CCL23	OASL
HS3ST1	C1RL
CD302	HERC5
CHN2	CD40
ZNF395	IL32
CD93	G0S2
SLC47A1	IL7R
SORL1	NUPR1
HNMT	USP18
TLR5	MARCKSL1
SDC2	PTGS2
EGR2	SOCS2
SLCO2B1	ACHE
PYGL	ADAM19
C5AR1	APOL3
PPP3CA	ARNTL2
ATXN1	CHI3L2
NPL	SOD2
PYCARD	MX1
FAM198B	HESX1
AHCY	HERC6
EPS8	LIMK2
TGFBR2	MUC1
SEPP1	IGFBP4
NCF2	ASS1
QPRT	MSC
LOC100510692///NAIP	TNIP3
ABAT	IFI44L
AP2A2	LMNB1
TREM2	IL12B
HHEX	CD200
DAB2	COCH
HLA-DMB	RCN1
MGAT5	IFIT2
OLR1	HSD11B1
IPCEF1	SLC7A5
RRN3P1	TAP1
ALOX5	CKAP4
SLC4A7	PCNX
PCSK5	SPECC1L///ADORA2A
LPAR6	STK17A
CREB3L2	DNAJC6
GRAMD4	CD80
ITSN1	SERPING1
ABCC5	CLEC2D
ZMIZ1	CHST2
CD300A	IFI35
GALC	WARS
ALOX15	AQP9
LRMP	SCO2
AKAP11	PVR
CDC42EP3	OPTN
NISCH	LDLR
FLI1	CYP7B1
CITED2	TPST1
ITGAM	BIRC3
ADORA3	OAS3
FAM105A	IRF1
CCL17	SLC6A12
FAM13A	ATF3
CEBPA	TNFSF15
ZCCHC14	PKIG
GAS7	IFIT1
FCGR3B///FCGR3A	SLAMF1
TGFBI	DUSP1
HOMER2	MT1E
TXNIP	OAS2
JAG1	ADIRF
SIGLEC7	TXN
ME1	TAP2
H2AFY	ORM1
PDLIM2
INPP4A	IGFBP7
MPP1	IL6
TNFRSF21	TNF
RCBTB2	SLCO5A1
ITGA4	FAM129A
DYRK2	GUCY1A3
HADH	NETO2
CA2	AK4
CDR2L	IRF7
RASA4	H2AFY2
DUSP7	CCL20
CDK19	SLC25A28
KIAA0930	SSTR2
LY96	NUAK2///AKIP1
HTRA1	HLA-DOB
ATM	IFIH1
SPINT2	MT1F
TSPAN7	SYNPO
PTGER2	PDGFA
RNASET2	MT1X
TRPS1	NKX3-1
SNX1	EHD1
RRAGD	RAB8B
PIK3CD	APOL1
BLVRB	LAMB3
RAMP1	PRAME
TECR	RAB29
LTA4H	PSME2
IGSF6	MX2
UTRN	GUCY1B3
RNF125	MT2A
SLC5A3	SLC2A6
IRS2	EDN1
SGK1	LILRA3
	DDX58
PBX3	FCGR1B
PTPLB	SPHK1
PECAM1	ABTB2
PTPN6	APOL2
CSGALNACT2	COL1A1
CXCL12	PFKFB3
FARP1	IL1RN
KMO	NR4A3
SLC7A8	TNFAIP3
OSBPL8	MYOF
GGA2	B4GALT5
DNPH1	NABP1
SH3YL1	NFKB2
FES	RTEL1///TNFRSF6B
CAT	PHLDA2
SASH1	LAG3
ABHD6	GPD2
TGFA	CUL1
PRKCB	RAPGEF2
PIK3R1	SERPINB4
PLXDC1	S100A3
ALDH9A1	SPIB
TPST2	TUFT1
FRMD4A	INHBA
RXRA	PFKP
IMPA2	LY6E
CD180	FAM60A
TPCN1	SLC1A3
ALDH5A1	MN1
ERLIN2	NAMPT
WWP1	PLSCR4
FAR2	RFTN1
RHOBTB1	IFI44
ACP5	JADE3
PICALM	CFLAR
CRYL1	PML
SNURF///SNRPN	GRB10
AHNAK	PRPF3
ADCY9	PPP3CC
FCGR2B	IFITM2
OPN3	ETV7
TSPAN4	PVRL2
ATP8A1	GIMAP6
CAMK1	SNX7
ZFYVE16	CAMK1G
SGPL1	BATF3
OSBPL1A	KCNMB1
NT5DC2	WTAP
TCFL5	FAM49A
MCOLN1	EMR1
GMCL1	CSTA
TTC3	C3orf14
HS3ST2	CLU
ADAM10	PANX1
CD37	GADD45G
FOXN3	TYMP
STAB1	EZH2
CERK	PSMB9
DENND4C	FCGR1C///FCGR1A
SORD	ALCAM
PIK3IP1	VRK2
ENOSF1	AMOTL2
DNASE2	MYH11
DNMT1	SLC31A2
P2RY13	N4BP2L2
RTN3	STX11
CCDC28A	HIST1H2BD
TKT	TOR1B
MILR1	RHOH
37315	TDRD7
ITGB5	TRIP10
SRPK2	ADARB1
MBNL2	ELMO2
PLA2G15	APOL6
MEGF9	XAF1
ARHGEF40	STAT3
NUCB2	MPZL1
HMG20B	MAP4
NAIP	DHX58
GPR65	IFITM3
RRN3P1///RRN3P2///RRN3	ABCC4
ARHGAP26	MT1HL1
GNAQ	BTG1
DOK2	SP110
ATP6V0A1	LOC100505584///MT1E
VSIG4	C11orf95
APPL2	TUBB2B///TUBB2A
TTC13	BTG3
SERP1	MREG
MEF2C	APOBEC3G
MAD1L1	GMPR
NTAN1	SQLE
CHCHD7	OSBPL9
UBL3	PIGB
OSBPL3	STEAP3
KCTD7	ACSL1
HPCAL1	KYNU
PREPL	PSMA2
IQCK	TMEM140
CFP	CADM1
LDLRAD4	COA1
RNF130	HIST1H2AC
HLA-DMA	RIPK2
ATP2B1	SPRED2
TOB1	TNIP2
RIN3	SMCO4
CYB5R1	TGM2
SATB1	PNMA2
HSPBAP1	BLVRA
FCER2	POGLUT1
SYK	TNIP1
RUFY2	UBE2L6
DAP	YBX3
ATRN	PTGER4
RMND5A	KIAA0040
GABARAPL3///GABARAPL1	NFKBIE
CKLF	GIMAP5
ADK	XPNPEP1
SKAP2	STAP2
HLTF	OAS1
FABP4	HIST2H2AA4///HIST2H2AA3
RAD51AP1	ENPP2
UAP1L1	PLAC8
CARD9	SLC37A1
PCYOX1	C1QTNF1
BIN1	IFIT5
SGPP1	TUBB3
FKBP15	C10orf10
ST6GAL1	LILRB2
PLEC	BAZ1A
CIITA	DDR1
RCOR1	CSRP2
PDK4	FJX1
SYNJ1	VWA5A
HSD17B11	DDX60
FPR3	LAD1
CHPT1	S100A8
ZNF331	DYNLT1
CCDC69	KIR2DL5A///KIR2DL4
CTSC	FSTL1
PABPC4	RASSF4
LY86	RGS16
RHOQ	PDPN
ABCD3	GTPBP1
VAT1	STK17B
CREBL2	ZC3H12A
EPHX1	TMCC2
TPP2	HIVEP1
HEXB	TMEM135///DNAJB6
ABCA1	LILRA5
INSR	BATF
NEK4	HARS
SGMS1	PMEPA1
CSF1R	HLA-F
LIPA	STOML1
LPL	NOC3L
AMPD2	IL4R
FOS	TRAFD1
CD4	DOPEY1
AIFM1	SRI
ARHGAP4	DRAM1
APLP2	PDGFRA
SNCA	PTPN2
NFATC3	C21orf91
REEP5	VAC14
MPC1	TRGV5
SAMD4A	RELB
HMGB2	CASP1
CD28	ALAS1
ABCC3	LAP3
SYNE1	UBE2S
ADCY7	RABGAP1L
ARMC9	HIVEP2
AUH	CASP5
GAS6	NBN
NAA16	CBX4
TNFRSF11A	IFRD1
MLEC	CLIC4
CYBRD1	TARP///TRGC2
EPAS1	FCHSD2
AP1B1	TPM4
NAGA	MICALL1
PCMTD2	ROBO1
DUSP6	ELL2
SHCBP1	ALDH1A2
ADCY3	TRADD
CHST15	LAMA3
SPHAR///RAB4A	RRAD
PRKD3	OXCT1
RPS6KA2	DNAJB6
GSAP	MAST4
OGT	PAM
ATP2A2	LRRC1
PLAU	APOBEC3F///APOBEC3G
CCDC22	FILIP1L
ZNF516	RUFY3
SMPDL3A	BSPRY
IL17RB	LSS
KCNAB2	SAR1A
MFNG	TUBB6
TACC3	HIST1H2BK
RAB38	PPP1R16B
RCAN1	STAT1
IQGAP2	EXTL2
SLC7A11	STAP1
LIMS1	DESI1
EPB41L2	TNFRSF9
RHOB	MTF1
TIMP2	MELK
TGOLN2	SOCS1
KCTD12	C1GALT1
KIAA0232	N4BP2L1
COLGALT1	MSMO1
HSPA6	FLOT2
ANP32A	SPTLC2
PDXK	RHOC
SLC29A1	ENDOD1
RAB11FIP1	FAM69A
PPAN-P2RY11///P2RY11	H2BFS
BPTF	CD1D
HOMER3	FFAR2
SH3BP5	PSMD12
SNX5	DNAAF1
KLHL24	DNAJA1
MAFB	GIMAP4
PPT1	MICALL2
CLEC2B	STAT4
OSBPL11	BRIP1
MKKS	PTK2B
HFE	SBNO2
NCAPH	SAMD9
IL27RA	CDKN1A
PLEKHF2	TARP
LZTFL1	TRIM21
MYC	PHF11
ASAH1	SGCB
TRAM2	PTPN1
SMC2	FUT4
CTNS	SLC25A17
IL18	PTRF
JARID2	CD44
RCBTB1	AVEN
AIF1	GADD45B
CARD8	TMEM110
JMJD1C	EMR2
PHYH	C9orf91
FXYD5	CDCA4
FEM1B	OGFRL1
GSTM4	HSPA1B///HSPA1A
NDRG3	RSU1
SH3BGRL3	ISCA1
MGST2	PSME1
ITGAX
NAP1L1
SLC2A3
BDH2
EIF1B
CRTAP
CACYBP
FRAT2
MOSPD1
AHR
TPP1
GMFG
SLA
PHTF2
ATP6AP2
LGALS8
MYO18A///TIAF1
HTR2B
HDAC5
LOC100133583///HLA-DQB1
AKR7A2
H2AFV
GAA
FZD3
GNPDA1
RHOT1
ABHD2
CKAP2
KIAA0226L
PPAP2B
BRD3
HERC1
PHF20
CCPG1
MAT2A
SDC3
ITPR2
CALML4
TK2
ERP29
DBP
DNAJC4
CSF2RA
IFNGR1
VEGFB
QKI
RPA1
PAPSS2
DHRS3
ZNF217
WNT5B
ZNF106
FLI1///EWSR1
KLHDC2
MID1IP1
SCAMP1
ADI1
38595
GPRC5B
PON2
DST
RGS10
RIN2
ANXA6
TMEM51
XPOT
CTSD
FBXW2
GALNT1
GDE1
LRRFIP1
THBD
CLMN
PTPRE
QSOX1
MKL2
ORAI3
PKD2
IQSEC1
LRP1
RARA
HLA-DQB1
LBR

## Sheet: GSE32690.txt
M2 (GSE32690)	M1 (GSE32690)
RETNLA	CXCL9
MGL2	CXCL10
ARG1	GBP4
CHIL4	CLIC5
CDH1	UBD
CHIL3	CCL5
PTGS1	SERPINA3F
RNASE2A	PTGS2
FN1	CXCL11
BEX1	GBP2B
RHOJ	SERPINA3G
ANGPTL2	DNASE1L3
RBP4	FPR2
GCNT1	NOS2
MATK	FPR1
GM5086	IRG1
DAB2IP	IL6
GALNT9	SLC6A19
IRF4	GBP5
P2RY1	SAA3
ANGPTL4	PRM1
MYC	FAM26F
EAR1	TRAF1
FAM198B	IL1B
MRC1	CLEC4E
TMEM26	CFB
EGR2	IFNB1
KCTD12B	SOCS3
NKAIN1	KYNU
CHST11	TGTP1
JSRP1	MMP25
FLT1	PCP4
SLCO2B1	VCAM1
IER5L	GBP2
PRUNE2	IL12RB1
IGF1	LCN2
RNF144B	BC023105
EAR10	IIGP1
DGKG	GPR31B
GM8096	GM14446
AK1	KLRK1
PTRF	SPIC
RAB3IL1	ZMYND15
BCAT1	GBP8
TACC2	MARCO
CMBL	CD69
RASGRP3	C3
SLC5A11	LYSMD2
CLEC10A	SLCO3A1
HTR2B	LTA
HEBP2	LPAR1
TMEM158	CD38
LRRC39	VNN3
CNRIP1	IL12B
EMP2	GPR18
IL31RA	IL1A
BCAR3	NFKBIZ
GPR183	GM12185
G0S2	GBP9
PLEKHF1	LY6F
MMP12	PPAP2A
PHGDH	MYCL
COLEC12	LOC102637961
GMPR	CD86
ACAP1	CNN3
CELSR1	MGARP
CCDC88C	SAA1
NPL	1700012B09RIK
ITGB3	SELL
ABCD2	LRRC4
LRFN4	RASGRP1
SARDH	FPR-RS3
F13A1	GPR55
CD34	TNF
RNF180	IFI205
ADCY3	HCAR2
EPAS1	ADORA2A
DEPTOR	CP
MAP2K6	B3GNT4
PKP2	TCP10B
LMOD3	ADGB
FAM64A	GBP6
ENPP1	PTGES
KSR2	SLAMF6
EAR7	CXCL16
RGS16	GBP3
SIGLEC5	CCL19
SULT1A1	LY6A
NAT8L	SERPINB2
SORT1	UPP1
LMO1	CLEC9A
DACH1	IL15RA
GAPT	IFIT2
ABCB4	SERPINE1
EAR3	TRIM30B
CCL24	MS4A4C
CHST7	OLFR433
RGS18	IL18BP
SOCS2	LY75
CEACAM19	ACSL1
PPP1R1A	MS4A4D
EYA1	PAX4
B930041F14RIK	9530076L18
CD28	TNIK
PADI2	TNFSF15
ECHDC3	MXD1
OLFM1	PDE4B
CCNA2	MB21D2
PBK	MEFV
SOX4	MARCKSL1
EFR3B	CD40
CENPF	IL1F9
RNF150	CCRL2
RRM2	LRRC8C
TRERF1	PILRB2
IL1RL2	PROCR
MAN2A2	BCAR1
DUSP4	BCL2L14
PCYOX1L	MS4A4B
CHN2	FGL2
DCSTAMP	SLAMF1
MAMDC2	RSAD2
S100A9	SLPI
0610040J01RIK	LY6C2
MCF2L	FAS
ARHGAP6	CD300E
CCNB1	ORM1
LAT	GSTT4
DUT	H2-OA
ITGAX	RNF144A
BOK	GPR84
LTB4R1	CXCL2
ACOT1	PSTPIP2
ATP6V0D2	INHBA
TMEM154	KLRA2
ZFP783	ARL5C
CCR3	FAM3B
TMEM37	IFIT1
EYA4	ICAM1
TIMP2	OASL1
OCSTAMP	ISG20
BHLHB9	INTU
SKA1	A430057L12RIK
ATP6V0A1	VCAN
ANKRD13B	COL4A2
ARAP3	TMPRSS4
DAGLB	CMPK2
SULF2	BATF2
B230217C12RIK	IL23R
GM11545	H2-Q8
GM14461	GPR132
RAB11FIP4	GM11992
BC024137	RTN2
ST6GAL1	TCP10C
RHBDF1	FOXL2
CDCA7L	PPM1N
PBP2	AOAH
DHRS3	ZFP811
FADS3	ALDOART2
CD276	IDO1
PALD1	FOXI2
RAB4A	PDPN
ZFP532	PLBD1
DHRS9	DST
ZFYVE28	IGTP
NUP210	DNMT3L
PPARG	GBP7
DHCR24	RABGAP1L
DEPDC1B	1700123I01RIK
IQGAP3	PLAC8
MSX3	TNFSF10
TMEM144	SRMS
ZRANB3	LOX
NES	HTRA1
CD9	MMP14
DUSP9	SLC2A6
VASN	PDE1A
LRRC17	NFKBIE
EEF1A2	HRH2
FFAR4	SECTM1A
MCTP1	CST7
DAB2	IL12A
APH1C	ARID5A
GPR176	NOD1
1810011H11RIK	PFPL
UCK2	ICOSL
DNPH1	WNK2
CD109	PLA2G16
PLXDC2	SPATA13
SLC1A5	SLC39A4
RPP40	MAB21L3
ARVCF	NAP1L2
IL1RL1	SMPDL3B
CKB	I830012O16RIK
CLSTN1	LY6I
TRAV14D-3-DV8	CSF3
2610318N02RIK	MX2
2810055G20RIK	MX1
LRR1	C1S1
AFAP1L1	LTBP2
USP2	COCH
ADD3	HDC
TPM2	PKN3
RRAS2	ACPP
DCTD	9330175E14RIK
YIPF7	ACOXL
TEX9	IL1RN
SLC39A12	FANCA
NEK2	ANTXR1
TRIM2	2310031A07RIK
NEK6	TMTC2
KIF4	PILRB1
EMP1	CLEC4N
RTN4RL1	IGFBP7
FUT10	FABP2
ETL4	DUSP8
STEAP3	HSPA1B
LTF	PFKFB3
GM7120	INMT
2900026A02RIK	CFLAR
ARHGAP19	SLC7A11
CIT	ISG15
SPINT1	IFIT3
CDCA7	ZDHHC2
RTKN	TENM4
ASB4	MROH8
PLXNA4	RHOBTB1
MTSS1	EPB4.1L4B
PDE1C	NTS
GPD1	EGLN3
6330403L08RIK	SLAMF7
ZFP697	ENPP4
TOP2A	IL15
PADI3	GJA1
PLK1	SDCBP2
PRKAR1B	SLC17A8
AQP3	IRF1
WWC1	ATRNL1
PROKR1	JDP2
IGSF3	IRGM2
ZFP395	TCSTV3
CHAC1	RND1
WBSCR27	WNT6
CBR2	RGSL1
GPRC5C	GPR141
DDX4	RBPMS
DIO2	THBS1
ANKRD55	LHX2
LPHN2	BST1
HMGA2	ZBP1
MAFB	SCT
ERCC6	SH3BP4
FBLN5	HSPA1A
EPS8	MFSD7A
ABLIM1	TNFRSF14
FABP4	3110057O12RIK
CDR2L	LPCAT2
NCS1	4933432I03RIK
FAM69B	FLRT3
TMEM119	ST3GAL5
HIST1H1B	NOD2
SPAG5	ANKRD34C
SCIN	1600014C10RIK
SH3PXD2A	STX11
EEF2K	4921509J17RIK
CPEB1	SRGAP1
RBPMS2	FAM114A1
CHST3	CCL12
S100A4	9630030I15RIK
PYCR1	CTSC
ANG2	SERPING1
GATM	HERC6
FAM78B	NFKBIA
SYNGR1	KCNAB1
SLC7A4	MS4A6B
SHISA9	C130026I21RIK
FASN	CPLX2
APOL7C	TCSTV1
FBXL16	PARP14
ANK	TARM1
AATK	SLC31A2
OIT3	HEATR9
OLFR135	SERPINA3J
UBE2CBP	CD1D2
VSIG10	IFI44
CCNB2	HSH2D
CNR2	C4B
FGF11	ZBTB32
RGS2	A530032D15RIK
PDGFA	TM4SF5
ARHGEF4	CH25H
SESN1	UNC5B
GSPT2	PRSS53
NLRP10	RAPGEF2
FAM212B	STX2
PPM1J	SEMA3C
CX3CL1	SLFN1
4833415N18RIK	LY6C1
SPHK1	TIMP1
AK8	PILRA
E2F7	NLRP3
CLDN26	SEMA4A
ANXA3	SERPINB9
MMP13	H2-Q10
CXCL14	BIRC3
ITGB5	IFI47
FCRLS	LAG3
RHD	SUSD2
ELOVL6	GBGT1
CBFA2T3	RELB
MAP2	SOCS1
THSD1	TAPBPL
LRMP	IRAK3
SMO	NAIP1
MPO	PCSK1
AP1S3	GM4951
NUF2	IRGM1
ICA1	TMIGD1
CD24A	GPR83
DOK7	A930003A15RIK
POLE2	TSPAN3
TM4SF19	SLC25A37
ZFP618	PYHIN1
FAH	RNF24
CKAP4	SYT7
RARB	KIF3C
EXO1	PRDX5
ISPD	BMP8B
BUB1	CSPRS
POMGNT2	H2-AB1
AQP11	ALPK2
ALDH1A2	GM12250
UNC45B	FNDC3A
ADSSL1	MCEMP1
TFRC	SOD2
CSTAD	ORM2
SCD2	FZD1
TOM1L1	RD3
SPC24	CD274
EAR6	ITGAL
ITGA6	TPBG
CDC20	PACSIN1
ALDH18A1	TNFSF4
SQLE	4930478P22RIK
CDCA3	RRAD
TK1	ME1
PDLIM1	HRH1
ACOT4	TREML4
FZD4	GM5431
ARMC2	GALNT3
THBD	MYO18B
EPHX1	MSI2
SLC9A9	RTN4R
GATA2	LRRC16A
GAS6	ANKRD33B
KLHL3	D16ERTD472E
KIF23	FHOD3
NPAS4	ADRA1A
CCR2	GM19705
APEX1	CCNE1
RNASE4	LACC1
CD300LD	9530006C21RIK
SLC30A4	CXCL1
B4GALT4	TMA16
RASGRP2	BNIP3
HCN3	SLC16A3
PADI4	SEMA7A
CGREF1	ZSWIM5
PLSCR4	RNASET2A
SMPD3	TAP1
KIF2C	CACNB4
CD200R3	PDGFRL
TPCN1	KALRN
NCAPG	TRIM6
MBOAT2	CDKL3
HEBP1	GMFG
PLXNC1	CHIC1
LPIN1	RAC3
BTBD17	4930599N23RIK
NUSAP1	DMWD
9430020K01RIK	TESCL
38961	ZC3H12C
LDLRAD3	P2RY13
AMZ1	FBN1
DENND2C	PLA1A
D030028A08RIK	PDE10A
KIF20A	CDKN2B
CAR5B	SYNPO2
DHCR7	TMEM67
6330509M05RIK	4930502C15RIK
LRRC27	RASGRF1
KLK1B11	IRF7
APBB2	NLRC5
PENK	SAMHD1
STAC2	RASSF4
SAMD4	MED13
C530043K16RIK	RND3
FGFR1	LMO4
SYNE3	DCN
2810417H13RIK	RAB33A
ANKRD36	NFKB2
KIF11	STAT1
CKAP2L	RELL2
3110062M04RIK	AIF1
RAMP1	AKAP6
NIM1K	GM20767
WDR90	BCL3
IDH2	LST1
2610305D13RIK	CD1D1
CHEK1	CHST1
SMARCA1	FBXL5
DTL	CASP4
XRCC5	ZFP800
BDH1	COL2A1
TUBA8	DUSP16
KIF15	NUMA1
LAMA3	APOBEC3
ALDH1L2	COL6A3
MAP6	INCA1
GM8221	C1RL
6430531B16RIK	SLAMF8
MGST3	H2-AA
IL1RAP	PHF11A
MCM2	PTCH1
ZFP30	IL13RA1
HBEGF	PHACTR3
MEF2C	H2-EB1
TMEM191C	CD14
IDI1	TLR2
PRPS1	EHD1
CCDC80	PHF11D
ANG4	GPR162
LIFR	TNNC1
ALOX5	TNNI3
CRACR2B	PRKCE
TNFSF12TNFSF13	FAM102B
DAGLA	AOX1
PCK2	TDGF1
4921528I07RIK	ORAI2
TMEM150A	THBS4
CKAP2	BMP1
CABLES1	LRRC63
CDCA2	CIITA
3110045C21RIK	PDE5A
RAD51AP1	DYNLT1F
NCAPH	SLC31A1
GRIA3	CYSLTR2
ARL15	P2RY14
HFE	SPINK2
NXPE5	CHRNA5
ANG3	USP18
RAB19	SLC44A3
CERS4	APOL9A
TNFSF8	CAR13
CITED4	PARP8
2010300C02RIK	ZC3H12A
ELOVL7	GHR
CEBPA	SIGLECE
NRCAM	HSPA4L
CDC42EP3	MISP
MMP8	CYBB
TREML1	GAS7
PTER	STYK1
CXCR4	CYFIP2
NAV1	MLLT6
CEP55	CRIM1
KCNE3	AKNAOS
SCRN2	AMPD3
NEURL2	PYDC4
BRCA2	OLFR649
TSPAN5	PPFIA3
ST8SIA4	RCBTB1
SVIP	A230066D03RIK
9130008F23RIK	KLF8
WTIP	MERTK
PRL2C5	GGCT
RAD51	GFPT1
PLA2G5	A730011C13RIK
RASSF8	FAM13A
MRGPRE	GM6377
ANXA1	PLA2G7
MAP7	RAB20
MMP10	ARL4A
FAM110B	2310043M15RIK
CTSK	GCA
FAM132A	POU2F2
RPL10A	DAPK2
LRIG1	SMAD3
PLXDC1	NFKBIB
HNMT	AKT3
IPCEF1	PNPLA5
MMP9	GSAP
UCP2	GPR15
NEIL3	BCO2
PAM	SKIL
CDK20	IL2RG
QPCT	LARP1B
SLC37A2	LOC676837///C920025E04RIK///H2-BL
MSH5	EGFLAM
IFI27	TANK

## Sheet: GSE63245.txt
M2 (GSE63245)	M1 (GSE63245)
CD5L	H2-M2
CD55	PLXDC2
PTPRM	SLC7A2
UST	ACPP
TMTC4	INHBA
CSN1S1	SUSD2
ENPP2	MMP12
FOLR2	CXCL3
SPIC	FN1
GRIA3	H2-AA
CNKSR3	H2-AB1
FAT3	SLC6A12
EDNRB	ITGAX
FGF11	AA467197///MIR147
B3GALNT1	ATP6V0D2
CRIM1	F7
2810055G20RIK	IL1A
CD79B	LY6I
FCRL1	IL1RL2
BANK1	OLR1
PSD3	CD9
CNRIP1	MMP8
DAF2///CD55	KCNN3
FYN	SPINT1
CD209F	IL6
SMAGP	CD74
NHS	PDPN
SLC35G1	EGR2
OCIAD2	CHIL3
ADK	ARG1
GGACT	U90926
TDRKH	SPATC1
MTR	CLEC7A
MIR99A	MCEMP1
TMEM8	SCD1
SEMA7A	ALDOC
LANCL3	TARM1
TRAPPC2	PTGES
SLC24A5	ACSL1
THBD	HP
CD4	CLMP
ELMO1	CD1D1
HPGDS	TREM1
SLC9A9	AXL
PTP4A3	SLFN4
OPTN	CCL5
ADAM3	BHLHE40
CAMKK1	IL12A
ASB2	CRIP1
NME4	SMPDL3B
CD83	F10
ARHGAP26	C1S1
SPHK2///DBP	PPAP2B
SMAD3	P2RY14
CHIC1	LY6C2///LY6A///LY6C1
PECAM1	NOS2
PRRG1	MMP2
LTN1	SLFN1
HERPUD1	BEST1
NXPE5	KYNU
SLC14A1	ORM1
SUCO	NAAA
MIRLET7C-1	IFI205
SESN1	SLC7A11
MELA///MELA	OSBPL3
ARHGAP12	SEMA4A
BBX	MGST2
FAM174B	SLAMF6
SCN1B	AI504432
SIK1	NAPSA
ATP8A1	SCIMP
SLC16A9	IL1B
FERT2	APBB2
RALGPS2	GM5424///ASS1
PHYHD1	VTI1B///ARG2
PCMTD1	DACH1
LBR	C1RB///C1RA
OTUB2	MFGE8
2810408M09RIK	AHR
SLC12A2	JAG1
RAB3IL1	CTSK
SLC16A6	ANPEP
DMXL1	EGLN3
DLC1	SGK1
FUT11	MALT1
FAM102A	FADS2
4933431E20RIK///GSTM5	DPEP2
CPQ	AW112010
TPCN1	TRAF1
STAU2	SLC36A2
CORO2B	DGAT2
MANEA	FABP4
TSPAN4	CSF2RB2
RAP1GAP2	PTGS2
EBI3	CLEC9A
TANC2	F630111L10RIK
LRP5	STAC2
HIVEP3	TGFBI
SDC2	LY75
GAS5	CD200
ICAM1	IL1RN
PDE10A	IL7R
BAMBI	RAI14
SLC45A4	CLEC5A
SH3PXD2A	PROCR
SCN3B	PLEKHG1
ETV5	PMP22
LANCL1	GPR141
RASGRF1	FAM46C
RAPSN	CD300LF
UGCG	S100A4
FAM107B	CXCL2
RPS12	GLIPR2
LGR4	ALAS1
	IL13RA1
	SIX1
	S100A10
	VNN3
	P2RY13
	PLP2
	ACAP1
	DDHD1
	SERF1
	ANXA1
	PSTPIP2
	SGMS2
	ATP8B4
	CSF2RB
	BTG1
	ST8SIA4
	PTGIR
	MREG
	DHCR24
	PLEKHN1
	DENND3
	RAB19
	S100A6
	LIPN
	JAK2
	ABCD2
	MCOLN3
	HCAR2
	SLPI
	CDKL5
	DNA2
	9430076C15RIK///CREB5
	MAK
	PLK3
	CCR5
	GCNT2
	FAM20C
	KLRA17
	CDC42EP2
	BST1
	FAM129B
	CLEC4E
	CD14
	CMKLR1
	TCTN1///HVCN1
	WFDC21
	PLXNA1
	CCL9
	AK4
	TIFAB
	RUNX3
	OLFM1
	PELI2
	MIR27B
	RHOV
	RAB11FIP1
	H2-Q6///LOC68395
	VEGFA
	SMIM3
	SLC1A5
	LRPAP1
	GPR68
	SNX7
	NLRP3
	CXCR4
	C3
	HTR2A
	ANXA4
	CIDEB
	H2-OA
	TMA16
	PLS3
	PDLIM7
	S100A11
	MYADM
	BHLHE41
	TM4SF19
	LPL
	LARGE
	FOSL2
	ARHGEF37
	MOB3B
	DMXL2
	SLC16A3
	SLC30A4
	LPAR6
	TMEM173
	NTNG2///6530402F18RIK
	MYOF
	PRICKLE2
	SLC1A2
	PON3
	AFF2
	SPACA6
	1110008P14RIK
	TUBA4A
	GALM
	ATP10A
	B3GNT3
	PLCB2
	PTPRE
	LY6A
	ARHGAP31
	C1S2
	GSAP
	ACTN1
	FABP5
	MFSD7A
	TGM2
	RAB3D
	AGTRAP
	KLRB1B
	CAPG
	LCN2
	SFXN3
	CHPT1
	ANTXR1
	CCBE1
	NAIP1
	CPNE8
	MIR24-1
	SOCS3
	GPR132
	SRC
	SLC25A37
	THBS1
	SLC2A1
	PAG1
	GTF2H2
	LGALS3
	PTGR1
	ARHGEF3
	GDE1
	GSTM2
	MICALL2
	CSF2RA
	DCLRE1B
	NAIP2
	CGNL1
	TACSTD2
	ASB11
	SDF2L1
	TBXAS1
	SEMA4B
	PBX1
	TAGLN2
	RUNX2
	BDH1
	FCGR2B
	PGD
	GYS1
	D16ERTD472E
	DOK2
	RBPMS
	FZD7
	ENO1B///ENO1
	ABHD3
	PFKP
	MMP9
	PILRB1
	ENO1B///ENO1///ENO1B///ENO1
	SVIL
	PTPN3
	NAIP7///NAIP5
	FUCA1
	NFKBID
	IL15RA
	P2RX5
	SHISA5
	TREM2
	ENO1
	RBFOX2
	CXCL1
	DOCK5
	MIR23B
	ST6GALNAC6
	H2-DMB2///H2-DMB1

## Sheet: GSE51466.txt
M2 (GSE51466)	M1 (GSE51466)
RETNLA	ELOVL2
MRC1	H2-Q10
SCN3A	GZME
RETNLG	LCE1G
BEX1	CLEC4D
P2RY1	EG668821
KSR2	RAPGEF5
EAR11	ARID3B
ATP6V0D2	ACP2
MSX3	TOX
SORT1	NOX4
TMEM26	MS4A6D
GPD1	TBX3
IGF1	PPFIBP2
ST6GAL1	PRDX5
TFRC	ZFP800
OLFR873	C1R
LOC668215	4930566A11RIK
BC055004	MGAT4A
4930511J24RIK	INPP5B
ITGAX	ZFP313
ARG1	TIMP1
EAR2	PHLDA1
OTTMUSG00000016703	APOL10B
SLC39A12	ITGA5
SLC36A2	PLAC8
CD300LB	STAT4
X76971	GEM
LRFN2	AGRN
4833419A21RIK	PTX3
PPARG	MCPT8
A930017D03RIK	F730043M19RIK
FLT1	TRIOBP
LOC100040710	4930599N23RIK
KIF23	A930023M06RIK
MMP12	PPAP2A
A330094K24RIK	1110002E22RIK
GDA	CST7
5830410O09RIK	AGTRAP
4930556H04RIK	BATF2
BTLA	TAPBP
STXBP5	MAOB
OLFR516	EDG1
BCAR3	ENSMUSG00000063611
EAR1	GBP5
ARMC2	ITGAM
ARHGAP6	SP110
PTGS1	TMC3
AU017674	CCL8
EAPA2	GFPT2
MCF2L	ETS2
4930550L24RIK	DDB2
LIPN	MXD1
2810037O22RIK	COL3A1
CENPA	PLA2G7
CRIP1	OLFR99
LPL	IFI27
STAC	KLRA1
1700008G05RIK	NFXL1
ASPM	PILRB2
GCNT1	ADAR
PIP5K1B	TNFSF9
VWF	PHF8
LOC432842	NFKBIA
SLC9A9	RALGPS2
CXCR4	LST1
ENSMUSG00000074740	NOS2
CHI3L4	GLIS3
STAB2	GMFG
ANKRD55	ACPP
NRP1	NOD1
TECTB	XYLT2
MARS2	KCTD12
HOXC11	PSMB8
CCDC3	TNIP3
AU022434	APOBEC3
SGOL2	SMOC2
A630098G03RIK	ADRA2A
IRF4	UBE2L6
LIPA	GSTT2
BC048651	GPR109A
CLDN11	SOX11
SLC17A3	INPP4B
OLFR112	TREM3
ITGB3	MPP2
DHRS9	SERPINE1
LOC100043778	PSMB9
MASTL	IL19
BC051537	SAMHD1
CDCA3	NELL1
EAR10	CHIC1
CCL24	SP100
OLFR114	SDC1
PPIL5	IFITM1
DAGLB	PDE7B
CHI3L3	HIF1A
EDNRB	2610027C15RIK
ORF63	TRP53I11
TSNAXIP1	NLGN2
DGAT2L3	MMP13
SLC38A4	TSPAN18
1500041B16RIK	2001-03-01
CES5	BB157357
APH1B	SPNA1
GRM6	CLEC2D
ARHGAP19	SEMA4A
SFRP2	SLITRK6
LOC100040422	A530032D15RIK
FOSB	HIST2H2BB
2310007J06RIK	A230097K15RIK
6530401C20RIK	SKIL
EBI2	ENSMUSG00000053531
TCFAP4	SEPW1
HIST1H3G	ATP10A
RYR1	9530079D04RIK
STMN1	JAM2
MAN1A	SLC16A3
BB163080	CXCL1
RPP40	JAG1
IGH-VJ558	2310076G05RIK
CDCA7L	PTGER4
QPCT	D3UCLA1
TM7SF4	RAB20
TMEM144	SYTL5
4933437K13RIK	TNFAIP3
OLFR889	CMKLR1
PLXNC1	TRIM12
MAP4K1	F3
LYZL4	UPP1
DPPA3	ABCA1
EGR2	PLCB4
RCAN2	PRG4
4921537P18RIK	LIPG
DNMT3A	IFI204
CIDEC	GCNT2
RAB3IL1	GZMC
MTSS1	LGALS3BP
GDF15	1600014C10RIK
FABP4	SERPINA3G
TSPAN33	FYB
AB041803	APLN
OLFR1082	LAMA1
CD34	ZFP319
SLC25A13	TSPO
SMAP1L	EG434179
ANKRD58	5830443L24RIK
TBC1D4	GSTT1
LRRC27	OLFR800
NEIL3	BIRC3
LOC100043693	OSMR
DUT	ITGA11
TMEM151	RELB
EG380907	CFLAR
ROS1	EG434197
DNAHC11	TMEM45A
4930563J15RIK	DAXX
PMP2	2010106G01RIK
SCTR	PDE10A
KIF4	AMICA1
CCNB1	MS4A8A
MBOAT1	KLB
3830612M24	WDR66
2810433K01RIK	ELL2
MYOM1	IGK-V1
RNF144B	FOXF1A
CD96	OSBPL3
2810417H13RIK	DAO1
DEPDC6	H2-M3
IL17RB	C3
CENTG2	NT5C3
SAA4	BNIP3
TNFRSF17	SOCS1
POLA1	OTTMUSG00000000990
1110032E23RIK	RASA4
OLFR113	TNIP1
CD28	BC117090
AI480461	RBPMS
NEK2	SLC2A6
A030001H23RIK	MITD1
NRCAM	DST
ZFP54	9930111J21RIK
ATP1A3	OLFR56
BSN	EIF2AK2
LTF	SALL2
HIP1	D230039L06RIK
OLFR627	5033414K04RIK
PRKAR1B	PHACTR1
CKB	XKR8
DPPA5	FNDC1
CLIP4	PML
CDKL2	BC057170
2600005O03RIK	PLAT
EG666457	IGFBP5
CBFA2T3	PNP
RGS2	BC029169
B230217C12RIK	GREM1
WEE1	B830045N13RIK
EG433637	MFSD7
DGAT2L4	PLEKHA7
CP	ARG2
C230078M14RIK	H2-OA
ABCG3	P2RY13
KLF4	CPD
CEP55	IL12RB1
TK1	PSTPIP2
ALOX5	ADAMTS4
A630049P17	CCL12
E2F2	TNFAIP6
TCEAL5	LY6I
NUP210	CCRL2
ANLN	GPR141
LOC100040387	CASP4
EEF1A2	IL12B
OLFR869	LOC100039741
CMBL	AICDA
AMIGO2	SP140
ETV1	IL1F9
MSR2	MALT1
TRAPPC2	ZCCHC14
PRPS1	IFITM3
GFI1	EGR1
OLFR1048	TNFSF15
GM156	CAR13
B3GNT7	PIM2
OLFR342	I830077J02RIK
ARHGEF4	LRRC8C
EDIL3	LOC100039927
5430427M07RIK	C230072F16RIK
KLRC3	LGALS9
MSMB	MRPL39
ADSSL1	PDPN
A730009E18RIK	MLLT6
IGFBP4	EGLN3
RBBP4	HTR1B
FSD2	2700019D07RIK
BRCA2	ICOSL
2810455O05RIK	LIMD2
CCNA2	EPSTI1
BC004044	PFKFB3
1110013I04RIK	SPINK2
ISL2	CD274
CDCA8	CD40
GAS6	IL13RA1
AQP1	GLRX
SLC15A2	PIK3AP1
ASB3	GCH1
S100A4	GPR85
SLC40A1	MMP10
OLFR191	LUM
ATP6V0A1	TNFRSF14
KRTAP5-2	UBD
MND1	B020031M17RIK
ITGB3BP	OAS1F
SYNGR1	RASL11A
POLR3G	SMPDL3B
OLFR1425	C2
PMCH	4933430I17RIK
OLFR134	A530088I07RIK
OLFR115	PVRL4
GSG1	RGS9
TRERF1	TIMD4
DMD	EHD1
BIRC5	DNMT3L
CDC2A	HP
CEACAM12	AIF1
CLSPN	1810029B16RIK
AGBL2	1700112C13RIK
LOC100041303	DTX3L
CBLB	STAT1
NDC80	LOC100039029
OLFR116	CD200
DTL	IFI203
8030494B02RIK	SLFN3
4930500G05RIK	CLEC12A
RAB13	CDC42EP2
ANK	GPR35
OLFR51	MMP14
KIF11	CLEC4A1
TCRA	NFKBIE
CLEC7A	IL18BP
NUSAP1	CSF3
TMEM154	LTA
ERCC6	SIGLECE
CAR5B	BST2
CEBPA	BMPR1B
IDH1	CYBB
UBE2C	PDE4B
TRAP1A	MREG
CD9	OVOL1
TSPAN5	NLRP3
LONRF3	TLR1
SULF2	IL1F6
CENPN	ITGAL
GATM	SMAD3
NDG2	A430084P05RIK
STMN2	PARP9
DEPDC1B	B230399E16RIK
CEACAM10	SLC7A11
ECT2	IKBKE
PALB2	SAA2
SHCBP1	BCDO2
5730590G19RIK	TMEM178
KNTC1	TAP1
AI663975	GBGT1
TEX9	H2-M9
QDPR	INHBA
2810003C17RIK	CCR7
TIMP2	SLCO3A1
NUF2	STFA1
KCTD12B	IER3
CFH	RASSF4
ANGPTL7	TRIM34
AF529169	EG432555
PDXK	EG328191
CENPP	EG433016
A230083H22RIK	PLA1A
CASC5	UBE1L
MICAL1	IL15
TNFAIP8L3	PARP11
BC004728	9030619P08RIK
GNGT1	ADORA2B
OLFR960	COL5A3
1190002A17RIK	SLAMF6
OLFR1462	GZMB
1700019H03RIK	OAS1G
ZWILCH	APBA1
C77080	DUSP16
IDH2	OLR1
IL6ST	9030625A04RIK
BUB1	4932415M13RIK
MPHOSPH1	TREX1
TPP1	SLFN10
9930013L23RIK	OAS1A
FSIP2	SLAMF7
KIF15	NKD2
DIAP3	1100001H23RIK
IQGAP3	TMEM171
MATK	9530082P21RIK
RAD51	SLFN5
FDFT1	SLC28A2
D2ERTD750E	KLRK1
SSR1	ANGPT1
MEGF9	KCNA3
ZMAT3	LRRC4
SPAG5	4930578N16RIK
GNAT3	ALOX12
PHGDH	GPR31C
OLFR509	LOC623121
4930425N13RIK	SLFN2
4933439G12RIK	GLP2R
CD36	2010005H15RIK
2310028N02RIK	TGM1
CTSA	DCN
ENSMUSG00000074503	A730054J21RIK
4831426I19RIK	SLC31A2
TANC2	STAT2
LCN9	SAMSN1
1500005I02RIK	SPIC
MMAA	TMPRSS4
1110006E14RIK	CSPRS
KIF20A	SERPING1
NSL1	AI451557
KIF18A	C130026I21RIK
PCYOX1L	TRIM21
KCNJ3	SLFN8
2310061C15RIK	ACSL1
ARL11	DHX58
SLC26A6	NOD2
1700007G11RIK	SLAMF1
BUB1B	STFA3
BRIP1	ZNFX1
	PARP12
	MMP25
	SLPI
	SOX30
	CD86
	GBP1
	BATF
	CCL22
	DDX58
	PARP14
	HTR7
	SMOC1
	ZFP811
	EG240327
	FGL2
	AOAH
	IFIH1
	CXCL16
	HAMP
	ICAM1
	LY6A
	MS4A6C
	LY6F
	LOC626578
	PILRA
	GPR18
	CXCL5
	TXLNB
	RAPGEF2
	H2-T22
	BC006779
	C79127
	RARRES2
	IL18
	EG665378
	CXCL14
	TNFRSF9
	AA467197
	EBI3
	9130014G24RIK
	TRIM30
	TGTP
	OTTMUSG00000015615
	EMR4
	SERPINB2
	6530402F18RIK
	IRGM
	SOD2
	MEFV
	CLEC4N
	NTNG2
	IL23R
	4930583H14RIK
	AYTL1A
	AI451617
	FPR-RS6
	HDC
	POU2F2
	EG634650
	LMCD1
	CD55
	OAS2
	ENPP4
	A530023O14RIK
	PROCR
	IFNG
	ZMYND15
	STC1
	PPBP
	TRAF1
	H28
	HAS2
	H2-T10
	EG622976
	TDGF1
	IL10
	CAR2
	FBXO39
	IRAK3
	TLR2
	TNFSF11
	MMP3
	CP
	SLAMF9
	D14ERTD668E
	PILRB1
	MS4A4D
	RTP4
	PYHIN1
	IFNB1
	VNN3
	H2-Q8
	CCL4
	IIGP2
	OASL2
	IFI44
	RASGRP1
	PTGES
	MARCKSL1
	FCGR1
	PTGS2
	CD14
	OAS3
	EG225594
	CLIC5
	MX2
	TNF
	MS4A4B
	ORF9
	A630077B13RIK
	BST1
	SOCS3
	GBP2
	GBP6
	FPR-RS2
	IGTP
	ARL5C
	MNDA
	IL6
	CXCL9
	BC013672
	TCSTV3
	EG434219
	PHF11
	ISG20
	ZBP1
	SLC13A3
	CCL3
	IL1RN
	CD38
	TNFSF10
	USP18
	GPR84
	ISG15
	MPA2L
	H2-M2
	GSTT4
	MX1
	RSAD2
	IRF7
	GBP3
	BC094916
	MARCO
	EG240921
	CXCL2
	MS4A6B
	FPR1
	CCL5
	IL1A
	LOC667370
	CLEC4E
	IFIT2
	SLFN4
	OASL1
	TYKI
	MS4A4C
	IL1B
	CFB
	IFIT3
	CXCL3
	SLFN1
	IFIT1
	CD69
	SAA3
	CXCL10
